# Supplementary material for: How do farmland rental markets affect farmers’ income? Evidence from a matched renting-in and renting-out household survey in Northeast China
Source: PLoS One. 2021 Sep 30;16(9):e0256590. doi: 10.1371/journal.pone.0256590 (PMC8483330; doi:10.1371/journal.pone.0256590)
Supplement: S1 File — (XLSX) [file pone.0256590.s001.xlsx]

## Sheet: all datas
serial number	y	age	age2	edu	rate	land	insur	area	subsidy	tech	contract	organization	distance	parttime	income	time
1	0	48	2304	1	0.95	555.556	1	1.8	1	2	1	2	40	1	6666.67	0
2	0	72	5184	1	0.833333	833.333	1	1.2	1	2	2	2	35	1	3000	0
3	0	58	3364	2	0.85	857.143	1	3.5	1	2	1	2	40	2	2857.14	0
4	0	52	2704	1	0.92	444.444	1	1.8	1	2	1	2	35	2	3333.33	0
5	0	53	2809	3	0.25	1500	1	2	1	2	2	2	40	1	1333.33	0
6	0	64	4096	1	0.5	1500	1	2	2	2	1	2	35	1	3000	0
7	0	55	3025	2	0.872881	625	1	2.4	1	2	2	2	30	1	5900	0
9	0	48	2304	1	0.94	300	1	10	1	2	1	2	30	2	12500	0
10	0	70	4900	1	0	2000	1	3	1	2	1	2	30	1	3000	0
11	0	61	3721	2	0	2000	1	3	1	2	1	2	30	1	3000	0
12	0	80	6400	1	0	1000	1	3	1	2	1	2	30	1	1500	0
13	0	64	4096	1	0.923729	300	1	6	1	2	1	2	30	2	11800	0
14	0	67	4489	1	0.892	300	1	1.8	1	2	2	2	30	1	5000	0
15	0	38	1444	1	0.92	300	1	8	1	2	2	2	30	3	10000	0
16	0	77	5929	1	0.75	400	1	3	1	2	1	2	30	1	2400	0
17	0	72	5184	2	0.375	833.333	1	7.2	1	2	2	2	30	1	1920	0
18	0	57	3249	1	0	600	1	5	1	2	2	2	35	1	1000	0
19	0	49	2401	2	0	1500	1	2	1	1	1	2	35	1	1000	0
20	0	60	3600	2	0	952.381	1	4.2	1	2	1	2	30	1	1333.33	0
21	0	64	4096	2	0.875498	1000	1	13	1	2	1	2	25	3	17402.7	0
22	0	69	4761	2	0.9	1000	1	3	1	2	1	2	30	1	10000	0
23	0	49	2401	2	0.825	1000	1	7	1	2	1	2	30	2	13333.3	0
24	0	47	2209	2	0.819672	1000	1	11	1	2	1	2	30	1	20333.3	0
25	0	47	2209	2	0.263158	2000	1	7	1	2	1	1	30	1	4750	0
26	0	47	2209	1	0.850919	1200	1	7.3	1	2	1	2	30	2	14690	0
27	0	46	2116	2	0	666.667	1	30	1	2	1	2	40	1	5000	0
28	0	46	2116	2	0	1000	1	10	1	2	1	2	40	1	2500	0
29	0	82	6724	1	1	0	1	2	1	2	1	2	40	1	750	0
30	0	58	3364	2	0	1000	1	8	1	2	1	2	30	1	2666.67	0
31	0	64	4096	1	0	625	1	8	1	2	1	2	30	1	2500	0
32	0	65	4225	1	0	1428.57	1	7	1	2	1	2	30	1	3333.33	0
33	0	72	5184	1	0	1000	1	2	1	2	2	2	25	1	1000	0
34	0	57	3249	3	0	1000	1	2	1	2	1	2	25	1	1000	0
35	0	67	4489	2	0	1785.71	1	5.6	1	2	1	2	25	1	1666.67	0
36	0	66	4356	2	0	1000	1	6	1	2	1	2	25	1	2000	0
37	0	62	3844	3	0	1190.48	1	8.4	1	2	1	2	25	1	1666.67	0
38	0	52	2704	2	0.6	1666.67	1	12	1	2	1	2	30	2	6250	0
39	0	43	1849	2	0.8	2500	1	4	1	2	1	2	30	2	16666.7	0
40	0	41	1681	2	0.9	1000	1	4	1	2	1	2	35	1	10000	0
41	0	38	1444	2	0.6	1250	1	8	1	2	1	1	70	1	6250	0
42	0	46	2116	2	0	1000	1	10	1	2	1	2	40	1	2500	0
43	0	82	6724	1	1	0	1	2	1	2	1	2	40	1	750	0
44	0	41	1681	2	0.9	1000	1	4	1	2	1	2	35	1	10000	0
45	0	38	1444	2	0.6	1250	1	8	1	2	1	1	70	1	6250	0
46	0	79	6241	1	0	2000	1	3	1	2	1	2	30	1	3000	0
47	0	78	6084	1	0	1333.33	1	3	1	2	1	2	30	1	2000	0
48	0	37	1369	2	0.95	333.333	1	3	1	2	1	2	30	2	13333.3	0
49	0	54	2916	3	0.75	1428.57	1	7	1	1	1	2	30	2	20000	0
50	0	57	3249	3	0.25	3333.33	1	9	1	1	1	2	20	2	8000	0
51	0	75	5625	1	0.2	9523.81	1	4.2	1	2	1	2	30	1	50000	0
52	0	58	3364	2	0.85	857.143	1	3.5	1	2	1	2	40	2	2857.14	0
53	0	70	4900	1	0	2000	1	3	1	2	1	2	30	1	3000	0
54	0	61	3721	2	0	2000	1	3	1	2	1	2	30	1	3000	0
55	0	80	6400	1	0	1000	1	3	1	2	1	2	30	1	1500	0
56	0	56	3136	2	0.857143	1000	1	5	1	2	1	2	30	2	7000	0
57	0	70	4900	1	0.810811	1000	1	7	1	2	1	2	30	1	7400	0
58	0	36	1296	2	0.526316	1000	1	9	1	2	1	2	30	2	3800	0
59	0	58	3364	2	0.909091	2222.22	1	9	1	2	1	2	30	2	73333.3	0
60	0	54	2916	3	0	2500	1	6	1	2	1	2	30	1	5000	0
61	0	70	4900	1	0.833333	500	1	4	1	2	1	2	30	1	3000	0
62	0	55	3025	2	0	1612.9	1	6.2	1	2	2	2	30	1	2500	0
63	0	53	2809	1	0	1666.67	1	6	1	2	2	2	30	1	2500	0
64	0	78	6084	1	0	6666.67	1	1.5	1	2	2	2	30	1	5000	0
65	0	58	3364	2	0.689655	1000	1	4.5	1	2	1	2	30	2	4833.33	0
66	0	52	2704	2	0.526316	1000	1	9	1	2	1	2	30	2	4750	0
67	0	57	3249	3	0	1000	1	6	1	2	1	2	30	1	3000	0
68	0	53	2809	2	0.833333	500	1	8	1	2	1	1	35	2	8000	0
69	0	66	4356	1	0	1333.33	1	3	1	2	1	2	35	1	2000	0
70	0	40	1600	3	0.885714	888.889	1	9	1	2	1	2	35	2	11666.7	0
71	0	46	2116	2	0.666667	909.091	1	11	1	2	2	2	35	2	7500	0
72	0	46	2116	2	0	666.667	1	30	1	2	1	2	40	1	5000	0
73	0	46	2116	2	0	1000	1	10	1	2	1	2	40	1	2500	0
74	0	82	6724	1	1	0	1	2	1	2	1	2	40	1	750	0
75	0	46	2116	2	0	666.667	1	30	1	2	1	2	40	1	5000	0
76	0	46	2116	2	0	1000	1	10	1	2	1	2	40	1	2500	0
77	0	82	6724	1	1	0	1	2	1	2	1	2	40	1	750	0
78	0	58	3364	2	0	1000	1	8	1	2	1	2	30	1	2666.67	0
79	0	64	4096	1	0	625	1	8	1	2	1	2	30	1	2500	0
80	0	65	4225	1	0	1428.57	1	7	1	2	1	2	30	1	3333.33	0
81	0	41	1681	2	0.9	1000	1	4	1	2	1	2	35	1	10000	0
82	0	38	1444	2	0.6	1250	1	8	1	2	1	1	70	1	6250	0
83	0	56	3136	2	0.933333	1000	1	5	1	2	1	2	35	2	15000	0
84	0	76	5776	2	0.8	625	1	8	1	2	1	1	30	1	6250	0
85	0	58	3364	3	0	266.667	1	7.5	1	2	1	2	35	1	500	0
86	0	67	4489	1	0.892	300	1	1.8	1	2	2	2	30	1	5000	0
87	0	38	1444	1	0.92	300	1	8	1	2	2	2	30	3	10000	0
88	0	77	5929	1	0.75	400	1	3	1	2	1	2	30	1	2400	0
89	0	72	5184	2	0.375	833.333	1	7.2	1	2	2	2	30	1	1920	0
90	0	70	4900	1	0.714286	1000	1	4	1	2	1	1	35	2	7000	0
91	0	67	4489	1	0.857143	250	1	4	1	2	1	2	40	2	7000	0
92	0	46	2116	2	0.933333	500	1	4	1	2	1	2	40	2	6000	0
93	0	65	4225	1	0.803279	285.714	1	7	1	2	1	2	40	1	6100	0
94	0	48	2304	2	0.25	1034.48	1	5.8	1	2	1	2	60	1	2666.67	0
95	0	54	2916	2	0.78125	1200	1	7	1	2	1	2	30	1	7680	0
96	0	50	2500	3	0.666667	2000	1	5	1	2	1	2	30	2	7500	0
97	0	55	3025	2	0.5	1428.57	1	7	1	2	1	2	3	1	5000	0
98	0	50	2500	1	0.5	769.231	0	6.5	1	2	2	2	30	2	3333.33	0
99	0	37	1369	2	0.866667	481.928	1	8.3	1	2	1	2	30	2	7500	0
100	0	37	1369	2	0.95	333.333	1	3	1	2	1	2	30	2	13333.3	0
101	0	54	2916	3	0.75	1428.57	1	7	1	1	1	2	30	2	20000	0
102	0	57	3249	3	0.25	3333.33	1	9	1	1	1	2	20	2	8000	0
103	0	75	5625	1	0.2	9523.81	1	4.2	1	2	1	2	30	1	50000	0
104	0	58	3364	2	0.85	857.143	1	3.5	1	2	1	2	40	2	2857.14	0
105	0	52	2704	1	0.92	444.444	1	1.8	1	2	1	2	35	2	3333.33	0
106	0	53	2809	3	0.25	1500	1	2	1	2	2	2	40	1	1333.33	0
107	0	64	4096	1	0.5	1500	1	2	2	2	1	2	35	1	3000	0
108	0	55	3025	2	0.872881	625	1	2.4	1	2	2	2	30	1	5900	0
109	0	63	3969	2	0.863636	1000	1	1.2	1	2	1	2	40	2	4400	0
110	0	70	4900	1	0.2	1600	1	2.5	1	2	1	2	40	1	2500	0
111	0	69	4761	2	0.9	1000	1	3	1	2	1	2	30	1	10000	0
112	0	49	2401	2	0.825	1000	1	7	1	2	1	2	30	2	13333.3	0
113	0	51	2601	1	0.935714	1000	1	4.5	1	2	1	2	30	1	14000	0
114	0	52	2704	1	0.152542	6250	1	1.6	1	2	1	2	40	1	3933.33	0
115	0	52	2704	1	0.946429	1000	1	3	1	2	1	2	40	2	18666.7	0
116	0	55	3025	3	0.666667	1428.57	1	7	1	2	1	2	40	2	15000	0
117	0	73	5329	1	0.779874	1000	1	7	1	2	1	2	35	4	5300	0
118	0	42	1764	1	0.75	625	1	8	1	2	1	2	35	1	6666.67	0
119	0	66	4356	1	0.782609	125	1	8	1	2	1	2	35	2	1150	0
120	0	58	3364	3	0.970874	166.667	1	6	1	2	1	2	35	1	20600	0
121	0	67	4489	1	0.830508	500	1	8	1	2	1	2	35	2	5900	0
122	0	55	3025	1	0.75	555.556	1	9	1	2	1	2	30	1	6666.67	0
123	0	52	2704	1	0.766667	853.659	1	8.2	1	2	1	2	35	2	6000	0
124	0	59	3481	1	0.625	857.143	1	7	1	2	1	2	35	2	5333.33	0
125	0	47	2209	4	0.875	657.895	1	7.6	1	1	1	2	30	1	10000	0
126	0	44	1936	1	0.909091	400	1	6	1	2	1	2	30	1	8800	0
127	0	72	5184	2	0.632959	700	1	2.8	1	2	2	2	30	1	2670	0
128	0	43	1849	2	1	454.545	1	4.4	1	2	2	2	30	2	5000	0
129	0	55	3025	2	0.872881	625	1	2.4	1	2	2	2	30	1	5900	0
130	0	51	2601	2	1.59322	300	1	10	1	2	1	2	30	2	1966.67	0
131	0	48	2304	1	0.94	300	1	10	1	2	1	2	30	2	12500	0
132	0	64	4096	1	0.923729	300	1	6	1	2	1	2	30	2	11800	0
133	0	67	4489	1	0.892	300	1	1.8	1	2	2	2	30	1	5000	0
134	0	38	1444	1	0.92	300	1	8	1	2	2	2	30	3	10000	0
135	0	77	5929	1	0.75	400	1	3	1	2	1	2	30	1	2400	0
136	0	72	5184	2	0.375	833.333	1	7.2	1	2	2	2	30	1	1920	0
137	0	62	3844	2	0.911972	1000	1	5	1	2	1	2	30	2	18933.3	0
138	0	73	5329	1	0.741379	1000	1	3	1	2	1	2	30	1	5800	0
139	0	43	1849	2	0.8	2500	1	4	1	2	1	2	30	2	16666.7	0
140	0	41	1681	2	0.9	1000	1	4	1	2	1	2	35	1	10000	0
141	0	38	1444	2	0.6	1250	1	8	1	2	1	1	70	1	6250	0
142	0	46	2116	2	0	1000	1	10	1	2	1	2	40	1	2500	0
143	0	82	6724	1	1	0	1	2	1	2	1	2	40	1	750	0
144	0	41	1681	2	0.9	1000	1	4	1	2	1	2	35	1	10000	0
145	0	38	1444	2	0.6	1250	1	8	1	2	1	1	70	1	6250	0
146	0	79	6241	1	0	2000	1	3	1	2	1	2	30	1	3000	0
147	0	54	2916	2	0	1250	1	8	1	2	1	2	25	1	5000	0
148	0	64	4096	2	0.875498	1000	1	13	1	2	1	2	25	3	17402.7	0
149	0	48	2304	1	0.94	300	1	10	1	2	1	2	30	2	12500	0
150	0	64	4096	1	0.923729	300	1	6	1	2	1	2	30	2	11800	0
151	0	67	4489	1	0.892	300	1	1.8	1	2	2	2	30	1	5000	0
152	0	38	1444	1	0.92	300	1	8	1	2	2	2	30	3	10000	0
153	0	77	5929	1	0.75	400	1	3	1	2	1	2	30	1	2400	0
154	0	72	5184	2	0.375	833.333	1	7.2	1	2	2	2	30	1	1920	0
155	0	69	4761	2	0.9	1000	1	3	1	2	1	2	30	1	10000	0
156	0	49	2401	2	0.825	1000	1	7	1	2	1	2	30	2	13333.3	0
157	0	51	2601	1	0.935714	1000	1	4.5	1	2	1	2	30	1	14000	0
158	0	76	5776	2	0.923451	900	1	7	1	2	1	2	30	1	16460	0
159	0	74	5476	2	0.842105	1500	1	3	1	2	1	2	28	1	14250	0
160	0	68	4624	1	0	1000	1	6	1	2	1	2	30	1	3000	0
161	0	68	4624	1	0.78125	2000	1	7	1	2	2	2	40	1	10666.7	0
162	0	68	4624	2	0.991736	416.667	1	1.2	1	2	2	2	40	3	10083.3	0
163	0	52	2704	2	0	6666.67	1	3	1	1	1	2	35	1	5000	0
164	0	69	4761	1	0.877193	1000	1	7	1	2	1	2	35	2	19000	0
165	0	50	2500	1	0.78125	1750	1	1.6	1	2	1	2	35	1	4266.67	0
166	0	56	3136	2	0.9	555.556	1	3.6	1	2	1	2	35	2	3333.33	0
167	0	70	4900	1	0.8	1000	1	2	1	2	1	2	40	2	5000	0
168	0	72	5184	2	0.902256	1000	1	13	1	2	1	2	30	1	33250	0
169	0	62	3844	2	0.911972	1000	1	5	1	2	1	2	30	2	18933.3	0
170	0	73	5329	1	0.741379	1000	1	3	1	2	1	2	30	1	5800	0
171	0	54	2916	2	0	1250	1	8	1	2	1	2	25	1	5000	0
172	0	64	4096	2	0.875498	1000	1	13	1	2	1	2	25	3	17402.7	0
173	0	69	4761	2	0.9	1000	1	3	1	2	1	2	30	1	10000	0
174	0	49	2401	2	0.825	1000	1	7	1	2	1	2	30	2	13333.3	0
175	0	47	2209	2	0.819672	1000	1	11	1	2	1	2	30	1	20333.3	0
176	0	47	2209	2	0.263158	2000	1	7	1	2	1	1	30	1	4750	0
177	0	52	2704	1	0.946429	1000	1	3	1	2	1	2	40	2	18666.7	0
178	0	55	3025	3	0.666667	1428.57	1	7	1	2	1	2	40	2	15000	0
179	0	73	5329	1	0.779874	1000	1	7	1	2	1	2	35	4	5300	0
180	0	42	1764	1	0.75	625	1	8	1	2	1	2	35	1	6666.67	0
181	0	66	4356	1	0.782609	125	1	8	1	2	1	2	35	2	1150	0
182	0	47	2209	1	0.850919	1200	1	7.3	1	2	1	2	30	2	14690	0
183	0	46	2116	2	0	666.667	1	30	1	2	1	2	40	1	5000	0
184	0	46	2116	2	0	1000	1	10	1	2	1	2	40	1	2500	0
185	0	82	6724	1	1	0	1	2	1	2	1	2	40	1	750	0
186	0	41	1681	2	0.9	1000	1	4	1	2	1	2	35	1	10000	0
187	0	38	1444	2	0.6	1250	1	8	1	2	1	1	70	1	6250	0
188	0	61	3721	2	0	1333.33	1	6	1	2	1	2	30	2	1800	0
189	0	70	4900	1	0	2000	1	3	1	2	1	2	30	1	3000	0
190	0	61	3721	2	0	2000	1	3	1	2	1	2	30	1	3000	0
191	0	80	6400	1	0	1000	1	3	1	2	1	2	30	1	1500	0
192	0	56	3136	2	0.857143	1000	1	5	1	2	1	2	30	2	7000	0
193	0	70	4900	1	0.810811	1000	1	7	1	2	1	2	30	1	7400	0
194	0	36	1296	2	0.526316	1000	1	9	1	2	1	2	30	2	3800	0
195	0	69	4761	1	0	2000	1	5.6	1	2	1	2	30	1	5600	0
196	0	56	3136	1	0	1800	1	3	1	2	1	2	30	2	1800	0
197	0	73	5329	1	0	1500	1	4.2	1	2	1	2	30	1	3150	0
198	0	64	4096	2	0.943396	2000	1	6	1	2	1	2	30	2	53000	0
199	0	48	2304	1	0.95	555.556	1	1.8	1	2	1	2	40	1	6666.67	0
200	0	72	5184	1	0.833333	833.333	1	1.2	1	2	2	2	35	1	3000	0
201	0	58	3364	2	0.85	857.143	1	3.5	1	2	1	2	40	2	2857.14	0
202	0	52	2704	1	0.92	444.444	1	1.8	1	2	1	2	35	2	3333.33	0
203	0	53	2809	3	0.25	1500	1	2	1	2	2	2	40	1	1333.33	0
204	0	64	4096	1	0.5	1500	1	2	2	2	1	2	35	1	3000	0
205	0	57	3249	1	0	600	1	5	1	2	2	2	35	1	1000	0
206	0	49	2401	2	0	1500	1	2	1	1	1	2	35	1	1000	0
207	0	60	3600	2	0	952.381	1	4.2	1	2	1	2	30	1	1333.33	0
208	0	58	3364	2	0	1000	1	8	1	2	1	2	30	1	2666.67	0
209	0	64	4096	1	0	625	1	8	1	2	1	2	30	1	2500	0
210	0	65	4225	1	0	1428.57	1	7	1	2	1	2	30	1	3333.33	0
211	0	57	3249	3	0	1000	1	2	1	2	1	2	25	1	1000	0
212	0	67	4489	2	0	1785.71	1	5.6	1	2	1	2	25	1	1666.67	0
213	0	66	4356	2	0	1000	1	6	1	2	1	2	25	1	2000	0
214	0	62	3844	3	0	1190.48	1	8.4	1	2	1	2	25	1	1666.67	0
215	0	65	4225	1	0	1428.57	1	7	1	2	1	2	30	1	3333.33	0
216	0	72	5184	1	0	1000	1	2	1	2	2	2	25	1	1000	0
217	0	57	3249	3	0	1000	1	2	1	2	1	2	25	1	1000	0
218	0	67	4489	2	0	1785.71	1	5.6	1	2	1	2	25	1	1666.67	0
219	0	66	4356	2	0	1000	1	6	1	2	1	2	25	1	2000	0
220	0	62	3844	3	0	1190.48	1	8.4	1	2	1	2	25	1	1666.67	0
221	0	52	2704	2	0.6	1666.67	1	12	1	2	1	2	30	2	6250	0
222	0	52	2704	2	0.6	1666.67	1	12	1	2	1	2	30	2	6250	0
223	0	43	1849	2	0.8	2500	1	4	1	2	1	2	30	2	16666.7	0
224	0	79	6241	1	0	2000	1	3	1	2	1	2	30	1	3000	0
225	0	61	3721	2	0	1333.33	1	6	1	2	1	2	30	2	1800	0
226	0	70	4900	1	0	2000	1	3	1	2	1	2	30	1	3000	0
227	0	61	3721	2	0	2000	1	3	1	2	1	2	30	1	3000	0
228	0	78	6084	1	0	1333.33	1	3	1	2	1	2	30	1	2000	0
229	0	70	4900	1	0	2000	1	3	1	2	1	2	30	1	3000	0
230	0	61	3721	2	0	2000	1	3	1	2	1	2	30	1	3000	0
231	0	80	6400	1	0	1000	1	3	1	2	1	2	30	1	1500	0
232	0	56	3136	2	0.857143	1000	1	5	1	2	1	2	30	2	7000	0
233	0	70	4900	1	0.810811	1000	1	7	1	2	1	2	30	1	7400	0
234	0	36	1296	2	0.526316	1000	1	9	1	2	1	2	30	2	3800	0
235	0	58	3364	2	0.909091	2222.22	1	9	1	2	1	2	30	2	73333.3	0
236	0	54	2916	3	0	2500	1	6	1	2	1	2	30	1	5000	0
237	0	70	4900	1	0.833333	500	1	4	1	2	1	2	30	1	3000	0
238	0	55	3025	2	0	1612.9	1	6.2	1	2	2	2	30	1	2500	0
239	0	53	2809	1	0	1666.67	1	6	1	2	2	2	30	1	2500	0
240	0	78	6084	1	0	6666.67	1	1.5	1	2	2	2	30	1	5000	0
241	0	58	3364	2	0.689655	1000	1	4.5	1	2	1	2	30	2	4833.33	0
242	0	52	2704	2	0.526316	1000	1	9	1	2	1	2	30	2	4750	0
243	0	57	3249	3	0	1000	1	6	1	2	1	2	30	1	3000	0
244	0	53	2809	2	0.833333	500	1	8	1	2	1	1	35	2	8000	0
245	0	66	4356	1	0	1333.33	1	3	1	2	1	2	35	1	2000	0
246	0	70	4900	1	0	2000	1	3	1	2	1	2	30	1	3000	0
247	0	61	3721	2	0	2000	1	3	1	2	1	2	30	1	3000	0
248	0	40	1600	3	0.885714	888.889	1	9	1	2	1	2	35	2	11666.7	0
249	0	46	2116	2	0.666667	909.091	1	11	1	2	2	2	35	2	7500	0
250	0	46	2116	2	0	666.667	1	30	1	2	1	2	40	1	5000	0
251	0	46	2116	2	0	1000	1	10	1	2	1	2	40	1	2500	0
252	0	82	6724	1	1	0	1	2	1	2	1	2	40	1	750	0
253	0	41	1681	2	0.9	1000	1	4	1	2	1	2	35	1	10000	0
254	0	38	1444	2	0.6	1250	1	8	1	2	1	1	70	1	6250	0
255	0	56	3136	2	0.933333	1000	1	5	1	2	1	2	35	2	15000	0
256	0	76	5776	2	0.8	625	1	8	1	2	1	1	30	1	6250	0
257	0	58	3364	3	0	266.667	1	7.5	1	2	1	2	35	1	500	0
258	0	70	4900	1	0.714286	1000	1	4	1	2	1	1	35	2	7000	0
259	0	67	4489	1	0.857143	250	1	4	1	2	1	2	40	2	7000	0
260	0	46	2116	2	0.933333	500	1	4	1	2	1	2	40	2	6000	0
261	0	65	4225	1	0.803279	285.714	1	7	1	2	1	2	40	1	6100	0
262	0	48	2304	2	0.25	1034.48	1	5.8	1	2	1	2	60	1	2666.67	0
263	0	54	2916	2	0.78125	1200	1	7	1	2	1	2	30	1	7680	0
264	0	50	2500	3	0.666667	2000	1	5	1	2	1	2	30	2	7500	0
265	0	55	3025	2	0.5	1428.57	1	7	1	2	1	2	3	1	5000	0
266	0	50	2500	1	0.5	769.231	0	6.5	1	2	2	2	30	2	3333.33	0
267	0	37	1369	2	0.866667	481.928	1	8.3	1	2	1	2	30	2	7500	0
268	0	69	4761	2	0.9	1000	1	3	1	2	1	2	30	1	10000	0
269	0	70	4900	1	0	2000	1	3	1	2	1	2	30	1	3000	0
270	0	61	3721	2	0	2000	1	3	1	2	1	2	30	1	3000	0
271	0	80	6400	1	0	1000	1	3	1	2	1	2	30	1	1500	0
272	0	49	2401	2	0.825	1000	1	7	1	2	1	2	30	2	13333.3	0
273	0	61	3721	2	0	1333.33	1	6	1	2	1	2	30	2	1800	0
274	0	69	4761	1	0	2000	1	5.6	1	2	1	2	30	1	5600	0
275	0	56	3136	1	0	1800	1	3	1	2	1	2	30	2	1800	0
276	0	73	5329	1	0	1500	1	4.2	1	2	1	2	30	1	3150	0
277	0	64	4096	2	0.943396	2000	1	6	1	2	1	2	30	2	53000	0
278	0	67	4489	3	0.798722	1800	1	8.4	1	2	1	2	30	1	8346.67	0
279	0	67	4489	1	0.810811	2000	1	3.5	1	2	1	2	30	1	9250	0
280	0	51	2601	1	0.935714	1000	1	4.5	1	2	1	2	30	1	14000	0
281	0	76	5776	2	0.923451	900	1	7	1	2	1	2	30	1	16460	0
282	0	74	5476	2	0.842105	1500	1	3	1	2	1	2	28	1	14250	0
283	0	68	4624	1	0	1000	1	6	1	2	1	2	30	1	3000	0
284	0	68	4624	1	0.78125	2000	1	7	1	2	2	2	40	1	10666.7	0
285	0	70	4900	1	0.2	1600	1	2.5	1	2	1	2	40	1	2500	0
286	0	69	4761	2	0.9	1000	1	3	1	2	1	2	30	1	10000	0
287	0	49	2401	2	0.825	1000	1	7	1	2	1	2	30	2	13333.3	0
288	0	37	1369	2	0.95	333.333	1	3	1	2	1	2	30	2	13333.3	0
289	0	54	2916	3	0.75	1428.57	1	7	1	1	1	2	30	2	20000	0
290	0	57	3249	3	0.25	3333.33	1	9	1	1	1	2	20	2	8000	0
291	0	75	5625	1	0.2	9523.81	1	4.2	1	2	1	2	30	1	50000	0
292	0	63	3969	1	0.833333	1142.86	1	7	1	2	1	2	35	1	16000	0
293	0	54	2916	2	0	1000	1	15	1	2	1	2	70	1	3750	0
294	0	37	1369	2	0.86	875	1	8	1	2	1	2	35	2	12500	0
295	0	70	4900	1	0	2000	1	3	1	2	1	2	30	1	3000	0
296	0	61	3721	2	0	2000	1	3	1	2	1	2	30	1	3000	0
297	0	80	6400	1	0	1000	1	3	1	2	1	2	30	1	1500	0
298	0	49	2401	1	0.7	1000	1	3	1	2	1	1	40	2	2000	0
299	0	65	4225	2	0	1136.36	1	8.8	1	2	1	2	35	2	2500	0
300	0	63	3969	2	0.863636	1000	1	1.2	1	2	1	2	40	2	4400	0
301	0	70	4900	1	0.2	1600	1	2.5	1	2	1	2	40	1	2500	0
302	0	52	2704	1	0.152542	6250	1	1.6	1	2	1	2	40	1	3933.33	0
303	0	52	2704	1	0.946429	1000	1	3	1	2	1	2	40	2	18666.7	0
304	0	55	3025	3	0.666667	1428.57	1	7	1	2	1	2	40	2	15000	0
305	0	73	5329	1	0.779874	1000	1	7	1	2	1	2	35	4	5300	0
306	0	42	1764	1	0.75	625	1	8	1	2	1	2	35	1	6666.67	0
307	0	66	4356	1	0.782609	125	1	8	1	2	1	2	35	2	1150	0
308	0	58	3364	3	0.970874	166.667	1	6	1	2	1	2	35	1	20600	0
309	0	67	4489	1	0.830508	500	1	8	1	2	1	2	35	2	5900	0
310	0	55	3025	1	0.75	555.556	1	9	1	2	1	2	30	1	6666.67	0
311	0	52	2704	1	0.766667	853.659	1	8.2	1	2	1	2	35	2	6000	0
312	0	59	3481	1	0.625	857.143	1	7	1	2	1	2	35	2	5333.33	0
313	0	47	2209	4	0.875	657.895	1	7.6	1	1	1	2	30	1	10000	0
314	0	44	1936	1	0.909091	400	1	6	1	2	1	2	30	1	8800	0
315	0	72	5184	2	0.632959	700	1	2.8	1	2	2	2	30	1	2670	0
316	0	43	1849	2	1	454.545	1	4.4	1	2	2	2	30	2	5000	0
317	0	61	3721	2	0	1333.33	1	6	1	2	1	2	30	2	1800	0
318	0	69	4761	1	0	2000	1	5.6	1	2	1	2	30	1	5600	0
319	0	56	3136	1	0	1800	1	3	1	2	1	2	30	2	1800	0
320	0	73	5329	1	0	1500	1	4.2	1	2	1	2	30	1	3150	0
321	0	55	3025	2	0.872881	625	1	2.4	1	2	2	2	30	1	5900	0
322	0	51	2601	2	1.59322	300	1	10	1	2	1	2	30	2	1966.67	0
323	0	48	2304	1	0.94	300	1	10	1	2	1	2	30	2	12500	0
324	0	64	4096	1	0.923729	300	1	6	1	2	1	2	30	2	11800	0
325	0	67	4489	1	0.892	300	1	1.8	1	2	2	2	30	1	5000	0
326	0	38	1444	1	0.92	300	1	8	1	2	2	2	30	3	10000	0
327	0	77	5929	1	0.75	400	1	3	1	2	1	2	30	1	2400	0
328	0	72	5184	2	0.375	833.333	1	7.2	1	2	2	2	30	1	1920	0
329	0	62	3844	2	0.911972	1000	1	5	1	2	1	2	30	2	18933.3	0
330	0	73	5329	1	0.741379	1000	1	3	1	2	1	2	30	1	5800	0
331	0	54	2916	2	0	1250	1	8	1	2	1	2	25	1	5000	0
332	0	64	4096	2	0.875498	1000	1	13	1	2	1	2	25	3	17402.7	0
333	0	69	4761	2	0.9	1000	1	3	1	2	1	2	30	1	10000	0
334	0	49	2401	2	0.825	1000	1	7	1	2	1	2	30	2	13333.3	0
335	0	51	2601	1	0.935714	1000	1	4.5	1	2	1	2	30	1	14000	0
336	0	76	5776	2	0.923451	900	1	7	1	2	1	2	30	1	16460	0
337	0	74	5476	2	0.842105	1500	1	3	1	2	1	2	28	1	14250	0
338	0	68	4624	1	0	1000	1	6	1	2	1	2	30	1	3000	0
339	0	68	4624	1	0.78125	2000	1	7	1	2	2	2	40	1	10666.7	0
340	0	68	4624	2	0.991736	416.667	1	1.2	1	2	2	2	40	3	10083.3	0
341	0	52	2704	2	0	6666.67	1	3	1	1	1	2	35	1	5000	0
342	0	69	4761	1	0.877193	1000	1	7	1	2	1	2	35	2	19000	0
343	0	50	2500	1	0.78125	1750	1	1.6	1	2	1	2	35	1	4266.67	0
344	0	56	3136	2	0.9	555.556	1	3.6	1	2	1	2	35	2	3333.33	0
345	0	70	4900	1	0.8	1000	1	2	1	2	1	2	40	2	5000	0
346	0	72	5184	2	0.902256	1000	1	13	1	2	1	2	30	1	33250	0
347	0	72	5184	2	0	1000	1	11	1	2	1	2	30	1	1375	0
348	0	67	4489	1	0.735294	1500	1	12	1	2	1	2	30	1	13600	0
349	0	68	4624	1	0	2000	1	10	1	2	1	1	30	1	3333.33	0
350	0	49	2401	1	0.416667	2000	1	14	1	2	1	1	30	1	8000	0
351	0	70	4900	1	0.544444	6666.67	1	7.5	1	2	1	2	30	1	28125	0
352	0	53	2809	3	0.25	1500	1	2	1	2	2	2	40	1	1333.33	0
353	0	64	4096	1	0.5	1500	1	2	2	2	1	2	35	1	3000	0
354	0	57	3249	1	0	600	1	5	1	2	2	2	35	1	1000	0
355	0	49	2401	2	0	1500	1	2	1	1	1	2	35	1	1000	0
356	0	60	3600	2	0	952.381	1	4.2	1	2	1	2	30	1	1333.33	0
357	0	58	3364	2	0	1000	1	8	1	2	1	2	30	1	2666.67	0
358	0	64	4096	1	0	625	1	8	1	2	1	2	30	1	2500	0
359	0	65	4225	1	0	1428.57	1	7	1	2	1	2	30	1	3333.33	0
360	0	40	1600	2	0.86	933.333	1	7.5	1	2	1	2	35	2	12500	0
361	0	47	2209	2	0.819672	1000	1	11	1	2	1	2	30	1	20333.3	0
362	0	47	2209	2	0.263158	2000	1	7	1	2	1	1	30	1	4750	0
363	0	47	2209	1	0.850919	1200	1	7.3	1	2	1	2	30	2	14690	0
364	0	61	3721	2	0	1333.33	1	6	1	2	1	2	30	2	1800	0
365	0	69	4761	1	0	2000	1	5.6	1	2	1	2	30	1	5600	0
366	0	56	3136	1	0	1800	1	3	1	2	1	2	30	2	1800	0
367	0	37	1369	2	0.95	333.333	1	3	1	2	1	2	30	2	13333.3	0
368	0	54	2916	3	0.75	1428.57	1	7	1	1	1	2	30	2	20000	0
369	0	57	3249	3	0.25	3333.33	1	9	1	1	1	2	20	2	8000	0
370	0	75	5625	1	0.2	9523.81	1	4.2	1	2	1	2	30	1	50000	0
371	0	73	5329	1	0	1500	1	4.2	1	2	1	2	30	1	3150	0
372	0	64	4096	2	0.943396	2000	1	6	1	2	1	2	30	2	53000	0
373	0	67	4489	3	0.798722	1800	1	8.4	1	2	1	2	30	1	8346.67	0
374	0	67	4489	1	0.810811	2000	1	3.5	1	2	1	2	30	1	9250	0
375	0	72	5184	1	0	2000	1	2.8	1	2	1	2	30	1	2800	0
376	0	58	3364	2	0	2000	1	3	1	2	1	2	30	2	1500	0
377	0	69	4761	1	0	2000	1	2.9	1	2	1	2	30	1	2900	0
378	0	61	3721	3	0.757576	1600	1	4	1	2	1	2	30	1	8800	0
379	0	46	2116	2	0	1000	1	10	1	2	1	2	40	1	2500	0
380	0	82	6724	1	1	0	1	2	1	2	1	2	40	1	750	0
381	0	41	1681	2	0.9	1000	1	4	1	2	1	2	35	1	10000	0
382	0	38	1444	2	0.6	1250	1	8	1	2	1	1	70	1	6250	0
383	0	46	2116	2	0	1000	1	10	1	2	1	2	40	1	2500	0
384	0	82	6724	1	1	0	1	2	1	2	1	2	40	1	750	0
385	0	41	1681	2	0.9	1000	1	4	1	2	1	2	35	1	10000	0
386	0	38	1444	2	0.6	1250	1	8	1	2	1	1	70	1	6250	0
387	0	56	3136	2	0.933333	1000	1	5	1	2	1	2	35	2	15000	0
388	0	69	4761	1	0	2000	1	5.6	1	2	1	2	30	1	5600	0
389	0	56	3136	1	0	1800	1	3	1	2	1	2	30	2	1800	0
390	0	57	3249	1	0	600	1	5	1	2	2	2	35	1	1000	0
391	0	49	2401	2	0	1500	1	2	1	1	1	2	35	1	1000	0
392	0	60	3600	2	0	952.381	1	4.2	1	2	1	2	30	1	1333.33	0
393	0	58	3364	2	0	1000	1	8	1	2	1	2	30	1	2666.67	0
394	0	64	4096	1	0	625	1	8	1	2	1	2	30	1	2500	0
395	0	65	4225	1	0	1428.57	1	7	1	2	1	2	30	1	3333.33	0
396	0	73	5329	1	0	1500	1	4.2	1	2	1	2	30	1	3150	0
397	0	64	4096	2	0.943396	2000	1	6	1	2	1	2	30	2	53000	0
398	0	48	2304	1	0.95	555.556	1	1.8	1	2	1	2	40	1	6666.67	0
399	0	72	5184	1	0.833333	833.333	1	1.2	1	2	2	2	35	1	3000	0		psmatch2 y age age2 edu rate land insur area subsidy tech contract organization distance partime, outcome(
400	0	58	3364	2	0.85	857.143	1	3.5	1	2	1	2	40	2	2857.14	0
401	0	52	2704	1	0.92	444.444	1	1.8	1	2	1	2	35	2	3333.33	0
402	0	53	2809	3	0.25	1500	1	2	1	2	2	2	40	1	1333.33	0
403	0	64	4096	1	0.5	1500	1	2	2	2	1	2	35	1	3000	0
1	1	47	2209	3	0.3	5833.33	1	12	0	2	1	2	17.6	1	20000	16
2	1	48	2304	2	1	5833.33	1	12	0	2	1	1	17.6	2	12500	17
3	1	48	2304	2	0.833333	5833.33	1	12	0	1	1	1	17.6	2	4000	20
4	1	38	1444	2	0.4	3000	1	10	0	1	1	1	17.6	2	7142.86	20
5	1	55	3025	3	0.05	4000	1	5	0	1	1	1	17.6	2	6666.67	20
6	1	74	5476	1	1	3225.81	1	6.2	0	2	1	2	34.4	4	1750	3.5
7	1	73	5329	1	0	250	1	8	0	2	1	1	34.4	1	1000	10
8	1	53	2809	2	0	3125	1	9.6	0	2	1	2	34.4	2	7500	10
9	1	73	5329	1	0	250	1	8	0	2	1	1	34.4	1	1000	10
10	1	53	2809	2	0	3125	1	9.6	0	2	1	2	34.4	2	7500	10
11	1	65	4225	2	0	500	1	6	0	2	1	1	34.4	1	1500	10
12	1	52	2704	2	1	500	1	6	1	2	1	2	34.4	3	20000	3
13	1	45	2025	2	0.25	3000	1	10	1	1	1	1	31.6	2	10000	10
14	1	46	2116	3	0.04	1600	1	30	1	1	1	1	31.6	1	12500	30
15	1	59	3481	1	0.6	1000	1	8	2	2	1	2	31.6	3	4000	22
16	1	49	2401	2	0.1	450	1	40	2	2	2	2	8.7	2	5000	10
17	1	67	4489	2	0	312.5	1	16	2	2	2	2	8.7	1	1250	10
18	1	67	4489	1	1	535.714	1	2.8	2	2	2	2	8.7	1	1500	10
19	1	72	5184	1	0	1000	1	4	2	2	1	2	41.4	1	2000	22
20	1	65	4225	2	0	500	1	6	0	2	1	1	34.4	1	1500	10
21	1	52	2704	2	1	500	1	6	1	2	1	2	34.4	3	20000	3
22	1	45	2025	2	0.25	3000	1	10	1	1	1	1	31.6	2	10000	10
23	1	46	2116	3	0.04	1600	1	30	1	1	1	1	31.6	1	12500	30
24	1	41	1681	3	0.966667	285.714	1	7	1	2	1	2	31.6	3	20000	15
25	1	52	2704	2	0.0444444	5119.05	1	8.4	1	1	1	2	31.6	2	11250	16
26	1	66	4356	2	0.6	2000	1	2	1	2	1	2	31.6	2	2000	30
27	1	41	1681	2	0.75	1250	1	1.6	1	2	1	1	31.6	3	4000	3
28	1	40	1600	4	1	937.5	1	3.2	1	1	1	2	31.6	4	2500	10
29	1	63	3969	3	0.875	2083.33	1	2.4	1	1	1	2	31.6	2	10000	3
30	1	47	2209	4	0.1	900	1	10	1	1	1	2	31.6	2	2500	3
31	1	53	2809	3	0	1200	1	50	1	1	1	2	22	1	15000	3
32	1	41	1681	3	0.2	140.351	1	57	1	1	1	2	22	1	2000	10
33	1	45	2025	3	0	400	1	50	1	1	1	2	22	1	5000	15
34	1	46	2116	3	0.416667	2058.82	1	17	1	2	2	2	25.2	1	15000	15
35	1	56	3136	3	1	1754.39	1	11.4	1	2	1	2	25.2	4	12500	15
36	1	50	2500	3	0.857143	2000	1	5	1	2	2	2	25.2	2	14000	15
37	1	42	1764	2	0.888889	684.932	1	7.3	1	2	1	2	25.2	2	11250	5
38	1	51	2601	3	0.333333	1000	1	20	1	1	1	2	25.2	2	7500	5
39	1	54	2916	4	0.4	8571.43	1	1.4	1	2	1	1	29.5	1	4000	10
40	1	49	2401	2	0.5	2500	1	4	1	1	1	2	43.1	1	5000	10
41	1	62	3844	1	0.5	1000	1	10	2	2	2	1	25.2	2	4000	10
42	1	17	289	3	0.6	600	1	10	1	2	1	2	25.2	4	5000	5
43	1	70	4900	1	0	1000	1	20	1	2	1	2	25.2	1	2500	5
44	1	52	2704	3	0	2542.37	1	5.9	2	2	1	2	25.2	1	5000	6
45	1	64	4096	1	0.982962	371.429	1	1.4	2	2	1	1	25.2	4	6104	10
46	1	61	3721	2	0.714286	1600	1	5	2	2	2	1	25.2	1	7000	10
47	1	61	3721	1	0.666667	500	1	1.4	2	2	2	1	25.2	2	5250	10
48	1	74	5476	2	0.8	800	1	1	2	2	1	1	25.2	4	2000	5
49	1	68	4624	1	0.833333	2500	1	4	2	2	2	1	25.2	2	15000	5
50	1	78	6084	1	0.833333	210.526	1	3.8	1	2	2	2	25.2	4	4800	5
51	1	72	5184	1	0.847458	600	1	3	2	2	1	2	25.2	4	5900	10
52	1	62	3844	2	0.930233	500	1	3	2	2	1	2	25.2	1	7166.67	10
53	1	49	2401	2	0.1	450	1	40	2	2	2	2	8.7	2	5000	10
54	1	67	4489	2	0	312.5	1	16	2	2	2	2	8.7	1	1250	10
55	1	67	4489	1	1	535.714	1	2.8	2	2	2	2	8.7	1	1500	10
56	1	72	5184	1	0	1000	1	4	2	2	1	2	41.4	1	2000	22
57	1	61	3721	1	0.666667	1428.57	1	7	2	2	1	2	41.4	3	15000	22
58	1	65	4225	1	0	1000	1	4	2	2	1	2	41.4	1	2000	22
59	1	71	5041	1	1	1000	1	4	2	2	1	2	41.4	1	2500	22
60	1	72	5184	1	0	1000	1	4	2	2	1	2	41.4	1	2000	22
61	1	50	2500	1	0.583333	1000	1	10	1	2	1	2	41.4	3	8000	22
62	1	52	2704	1	0	1666.67	1	12	1	2	1	1	41.4	1	4000	22
63	1	68	4624	1	0.658683	100	1	14	1	2	1	1	41.4	1	5566.67	22
64	1	52	2704	2	0.3	700	1	100	1	2	1	1	25.2	2	33333.3	5
65	1	70	4900	1	0.166667	1000	1	3	2	2	2	2	25.2	4	1800	20
66	1	75	5625	1	0.375	500	1	2	2	2	1	1	25.2	4	800	20
67	1	64	4096	1	0.85	1000	1	3	2	2	1	1	25.2	4	10000	20
68	1	65	4225	2	0.230769	833.333	1	12	1	2	1	2	25.2	2	2600	20
69	1	73	5329	1	0	250	1	8	0	2	1	1	34.4	1	1000	10
70	1	53	2809	2	0	3125	1	9.6	0	2	1	2	34.4	2	7500	10
71	1	65	4225	2	0	500	1	6	0	2	1	1	34.4	1	1500	10
72	1	52	2704	2	1	500	1	6	1	2	1	2	34.4	3	20000	3
73	1	45	2025	2	0.25	3000	1	10	1	1	1	1	31.6	2	10000	10
74	1	46	2116	3	0.04	1600	1	30	1	1	1	1	31.6	1	12500	30
75	1	59	3481	1	0.6	1000	1	8	2	2	1	2	31.6	3	4000	22
76	1	75	5625	1	0	1000	1	1	1	2	1	2	25.2	4	500	20
77	1	64	4096	1	0.375	1250	1	8	1	2	1	1	25.2	1	4000	5
78	1	33	1089	3	0	675.676	1	7.4	2	2	1	1	25.2	2	1250	10
79	1	71	5041	1	0.7	666.667	1	9	1	2	1	1	25.2	2	3333.33	5
80	1	62	3844	3	0	1000	1	20	2	1	1	2	25.2	1	5000	10
81	1	52	2704	2	0.666667	1000	1	10	2	2	1	1	25.2	2	10000	5
82	1	65	4225	1	0.166667	1250	1	8	1	2	2	2	25.2	1	3000	5
83	1	46	2116	1	0.6	1000	1	20	2	2	2	1	20.1	2	10000	5
84	1	48	2304	3	0.531915	916.667	1	12	2	1	2	2	20.1	1	5875	5
85	1	67	4489	1	0	1071.43	1	2.8	2	2	2	2	20.1	4	3000	5
86	1	77	5929	1	0.75	250	1	8	2	2	2	2	20.1	4	2666.67	5
87	1	41	1681	4	0.8	3333.33	1	3	1	2	1	2	20.1	2	10000	20
88	1	47	2209	3	0.485714	782.609	1	23	2	2	2	2	20.1	1	8750	20
89	1	56	3136	1	0.666667	2500	1	4	2	2	1	2	31.6	1	7500	22
90	1	52	2704	2	0.9	1000	1	4	2	2	1	2	31.6	1	12500	16
91	1	48	2304	2	0.833333	1111.11	1	9	1	2	1	2	31.6	4	15000	22
92	1	62	3844	3	0.6	1000	1	2	2	2	1	2	31.6	1	5000	22
93	1	65	4225	2	0.5	1136.36	1	8.8	2	2	1	2	25.2	2	4000	5
94	1	65	4225	1	0	1666.67	1	12	2	2	2	2	25.2	1	5000	5
95	1	68	4624	1	0	1111.11	1	9	2	2	1	2	25.2	1	5000	5
96	1	62	3844	1	0.857143	2500	1	2	2	2	2	2	25.2	2	8750	5
97	1	55	3025	2	0.95	352.941	1	8.5	2	2	1	2	25.2	1	7500	5
98	1	81	6561	1	0.833333	1000	1	4	2	2	2	1	25.2	4	4800	10
99	1	61	3721	1	1	967.742	1	1.24	2	2	2	2	25.2	1	5890	10
100	1	68	4624	1	1	1000	1	4	2	2	1	2	25.2	1	4800	10
101	1	53	2809	3	0.882353	300	1	20	2	2	1	2	25.2	2	12750	10
102	1	62	3844	1	0	1315.79	1	3.8	2	2	1	2	25.2	1	2500	10
103	1	71	5041	2	0.84127	666.667	1	3	2	2	1	2	25.2	2	6300	10
104	1	48	2304	2	0.85	526.316	1	5.7	2	2	1	2	25.2	1	6666.67	10
105	1	58	3364	3	0.714286	2631.58	1	3.8	2	2	1	2	25.2	3	17500	10
106	1	65	4225	1	0.75	531.915	1	9.4	2	2	1	2	25.2	1	4000	10
107	1	51	2601	1	0.4	1500	1	10	2	2	1	2	25.2	2	8333.33	10
108	1	51	2601	3	0.75	515.464	1	9.7	2	2	1	2	25.2	1	4000	10
109	1	45	2025	3	0.4	847.458	1	3.54	2	1	2	2	25.2	2	1250	1
110	1	47	2209	1	0	1000	1	30	2	1	2	2	20.1	2	7500	1
111	1	73	5329	1	0	250	1	8	0	2	1	1	34.4	1	1000	10
112	1	53	2809	2	0	3125	1	9.6	0	2	1	2	34.4	2	7500	10
113	1	65	4225	2	0	500	1	6	0	2	1	1	34.4	1	1500	10
114	1	52	2704	2	1	500	1	6	1	2	1	2	34.4	3	20000	3
115	1	44	1936	2	0	900.901	1	11.1	2	2	2	2	20.1	1	3333.33	5
116	1	71	5041	1	1	803.571	1	5.6	2	2	2	2	20.1	1	1800	5
117	1	67	4489	1	0	771.429	1	5.6	2	2	2	2	20.1	1	2160	5
118	1	64	4096	1	0	4615.38	1	13	2	2	1	1	31.6	1	20000	22
119	1	62	3844	3	0.933333	1111.11	1	18	2	2	1	2	31.6	1	33333.3	20
120	1	64	4096	2	0.883333	636.364	1	11	2	2	1	2	31.6	1	8571.43	22
121	1	73	5329	1	0	250	1	8	0	2	1	1	34.4	1	1000	10
122	1	53	2809	2	0	3125	1	9.6	0	2	1	2	34.4	2	7500	10
123	1	65	4225	2	0	500	1	6	0	2	1	1	34.4	1	1500	10
124	1	52	2704	2	1	500	1	6	1	2	1	2	34.4	3	20000	3
125	1	45	2025	2	0.25	3000	1	10	1	1	1	1	31.6	2	10000	10
126	1	46	2116	3	0.04	1600	1	30	1	1	1	1	31.6	1	12500	30
127	1	59	3481	1	0.6	1000	1	8	2	2	1	2	31.6	3	4000	22
128	1	51	2601	1	0.766667	1000	1	7	2	2	2	1	31.6	3	7500	20
129	1	45	2025	2	0	2727.27	1	11	2	2	1	2	31.6	1	7500	22
130	1	51	2601	1	0.766667	1000	1	7	2	2	1	2	31.6	1	7500	22
131	1	70	4900	1	0	1500	1	2	1	2	2	2	25.2	1	1500	22
132	1	62	3844	2	0	1000	1	8	2	2	2	1	25.2	1	4000	22
133	1	65	4225	2	0	857.143	1	7	1	2	2	1	25.2	1	1200	22
134	1	75	5625	1	0	416.667	1	2.4	1	2	1	1	25.2	1	500	5
135	1	37	1369	2	0	1388.89	1	7.2	1	2	1	2	25.2	1	3333.33	10
136	1	67	4489	2	0	136.364	1	11	1	2	2	2	25.2	1	1500	10
137	1	49	2401	2	0.1	450	1	40	2	2	2	2	8.7	2	5000	10
138	1	65	4225	2	0	500	1	6	0	2	1	1	34.4	1	1500	10
139	1	52	2704	2	1	500	1	6	1	2	1	2	34.4	3	20000	3
140	1	45	2025	2	0.25	3000	1	10	1	1	1	1	31.6	2	10000	10
141	1	46	2116	3	0.04	1600	1	30	1	1	1	1	31.6	1	12500	30
142	1	67	4489	2	0	312.5	1	16	2	2	2	2	8.7	1	1250	10
143	1	67	4489	1	1	535.714	1	2.8	2	2	2	2	8.7	1	1500	10
144	1	72	5184	1	0	1000	1	4	2	2	1	2	41.4	1	2000	22
145	1	65	4225	1	0	571.429	1	7	2	2	2	1	25.2	1	1333.33	10
146	1	68	4624	1	0	200	1	10	2	2	1	2	25.2	1	400	4
147	1	52	2704	2	0	888.889	1	9	2	2	1	2	25.2	1	2000	10
148	1	52	2704	2	0.666667	625	1	8	1	2	1	2	25.2	2	3750	10
149	1	61	3721	2	0.4	1500	1	4	2	2	1	2	25.2	1	2500	5
150	1	45	2025	3	0.25	714.286	1	7	2	2	1	2	25.2	2	2000	1
151	1	40	1600	2	0	3600	1	5	2	2	1	2	25.2	1	3600	5
152	1	46	2116	2	0.65	500	1	14	1	2	1	2	25.2	2	4000	10
153	1	75	5625	2	0.789062	710.526	1	3.8	1	1	1	2	25.2	2	6400	10
154	1	57	3249	2	0.545455	714.286	1	7	2	2	1	2	20.1	1	2200	3
155	1	66	4356	1	0.6	1000	1	20	1	2	2	1	20.1	1	8333.33	1
156	1	47	2209	2	0.375	8333.33	1	6	2	2	1	1	31.6	2	26666.7	22
157	1	40	1600	2	0.921053	1000	1	6	1	2	1	2	31.6	3	25333.3	30
158	1	47	2209	4	0.1	900	1	10	1	1	1	2	31.6	2	2500	3
159	1	53	2809	3	0	1200	1	50	1	1	1	2	22	1	15000	3
160	1	43	1849	3	0.88	1000	1	6	1	2	1	2	31.6	3	16666.7	22
161	1	47	2209	2	0.048	9000	1	10	1	2	1	1	31.6	1	25000	20
162	1	60	3600	2	0.9	833.333	1	12	1	2	1	2	31.6	4	16666.7	22
163	1	76	5776	2	0.7	1578.95	1	19	1	1	1	1	31.6	1	20000	30
164	1	63	3969	2	0.625	1000	1	12	1	2	1	2	31.6	4	5333.33	30
165	1	64	4096	1	0	1250	1	8	1	2	1	2	25.2	4	2500	22
166	1	51	2601	2	0.8	1500	1	8	1	1	1	2	25.2	3	15000	20
167	1	70	4900	3	0.8	833.333	1	12	1	2	1	2	25.2	1	8333.33	20
168	1	47	2209	1	0.4	1875	1	8	1	2	2	2	25.2	2	8333.33	15
169	1	33	1089	2	0	750	1	4	1	2	1	1	25.2	3	750	15
170	1	24	576	2	0	833.333	1	12	1	2	1	2	25.2	2	2500	15
171	1	49	2401	1	0.75	1250	1	8	1	2	1	2	25.2	2	10000	15
172	1	60	3600	1	0.8	909.091	1	11	1	2	1	2	25.2	1	10000	20
173	1	47	2209	2	1	1000	1	2	1	1	1	2	25.2	4	4000	12
174	1	68	4624	3	1	1000	1	8	1	2	1	1	25.2	4	16666.7	12
175	1	68	4624	1	0	1666.67	1	6	1	2	1	1	25.2	1	5000	5
176	1	55	3025	2	0.75	909.091	1	11	1	2	1	2	20.1	2	8000	10
177	1	54	2916	3	0.821918	1000	1	13	1	1	1	1	31.6	3	18250	20
178	1	62	3844	1	0	636.364	1	11	1	2	1	1	31.6	1	1166.67	20
179	1	66	4356	2	0.666667	1666.67	1	6	1	1	1	2	31.6	4	10000	22
180	1	68	4624	1	0.833333	1000	1	4	1	2	1	2	31.6	1	12000	22
181	1	59	3481	2	0.5	2000	1	2	1	2	1	2	31.6	2	8000	23
182	1	56	3136	1	0	1428.57	1	7	1	2	1	2	31.6	1	2500	22
183	1	70	4900	3	0.4	666.667	1	9	1	2	1	1	25.2	2	5000	10
184	1	56	3136	3	0.84	1000	1	8	1	2	1	2	25.2	1	12500	10
185	1	66	4356	5	0.968724	546.774	1	1.24	1	2	1	1	25.2	4	5419.5	5
186	1	63	3969	1	0.966667	250	1	4	1	1	1	1	25.2	1	5000	5
187	1	46	2116	3	0.416667	2058.82	1	17	1	2	2	2	25.2	1	15000	15
188	1	40	1600	2	0	3600	1	5	2	2	1	2	25.2	1	3600	5
189	1	46	2116	2	0.65	500	1	14	1	2	1	2	25.2	2	4000	10
190	1	77	5929	1	0.75	250	1	8	2	2	2	2	20.1	4	2666.67	5
191	1	56	3136	3	1	1754.39	1	11.4	1	2	1	2	25.2	4	12500	15
192	1	50	2500	3	0.857143	2000	1	5	1	2	2	2	25.2	2	14000	15
193	1	42	1764	2	0.888889	684.932	1	7.3	1	2	1	2	25.2	2	11250	5
194	1	61	3721	2	0.4	1500	1	4	2	2	1	2	25.2	1	2500	5
195	1	45	2025	3	0.25	714.286	1	7	2	2	1	2	25.2	2	2000	1
196	1	45	2025	2	0.25	3000	1	10	1	1	1	1	31.6	2	10000	10
197	1	46	2116	3	0.04	1600	1	30	1	1	1	1	31.6	1	12500	30
198	1	59	3481	1	0.6	1000	1	8	2	2	1	2	31.6	3	4000	22
199	1	75	5625	1	0	1000	1	1	1	2	1	2	25.2	4	500	20
200	1	64	4096	1	0.375	1250	1	8	1	2	1	1	25.2	1	4000	5
201	1	40	1600	2	0	3600	1	5	2	2	1	2	25.2	1	3600	5
202	1	46	2116	2	0.65	500	1	14	1	2	1	2	25.2	2	4000	10
203	1	51	2601	3	0.333333	1000	1	20	1	1	1	2	25.2	2	7500	5
204	1	54	2916	4	0.4	8571.43	1	1.4	1	2	1	1	29.5	1	4000	10
205	1	49	2401	2	0.5	2500	1	4	1	1	1	2	43.1	1	5000	10
206	1	62	3844	1	0.5	1000	1	10	2	2	2	1	25.2	2	4000	10
207	1	65	4225	2	0	857.143	1	7	1	2	2	1	25.2	1	1200	22
208	1	75	5625	1	0	416.667	1	2.4	1	2	1	1	25.2	1	500	5
209	1	73	5329	1	0	250	1	8	0	2	1	1	34.4	1	1000	10
210	1	53	2809	2	0	3125	1	9.6	0	2	1	2	34.4	2	7500	10
211	1	65	4225	2	0	500	1	6	0	2	1	1	34.4	1	1500	10
212	1	52	2704	2	1	500	1	6	1	2	1	2	34.4	3	20000	3
213	1	45	2025	2	0.25	3000	1	10	1	1	1	1	31.6	2	10000	10
214	1	46	2116	3	0.04	1600	1	30	1	1	1	1	31.6	1	12500	30
215	1	59	3481	1	0.6	1000	1	8	2	2	1	2	31.6	3	4000	22
216	1	37	1369	2	0	1388.89	1	7.2	1	2	1	2	25.2	1	3333.33	10
217	1	53	2809	2	0	3125	1	9.6	0	2	1	2	34.4	2	7500	10
218	1	65	4225	2	0	500	1	6	0	2	1	1	34.4	1	1500	10
219	1	52	2704	2	1	500	1	6	1	2	1	2	34.4	3	20000	3
220	1	45	2025	2	0.25	3000	1	10	1	1	1	1	31.6	2	10000	10
221	1	46	2116	3	0.04	1600	1	30	1	1	1	1	31.6	1	12500	30
222	1	67	4489	2	0	136.364	1	6	1	2	2	2	25.2	1	1500	10
223	1	65	4225	1	0	571.429	1	7	2	2	2	1	25.2	1	1333.33	10
224	1	68	4624	1	0	200	1	10	2	2	1	2	25.2	1	400	4
225	1	52	2704	2	0	888.889	1	9	2	2	1	2	25.2	1	2000	10
226	1	52	2704	2	0.666667	625	1	8	1	2	1	2	25.2	2	3750	10
227	1	61	3721	2	0.4	1500	1	4	2	2	1	2	25.2	1	2500	5
228	1	45	2025	3	0.25	714.286	1	7	2	2	1	2	25.2	2	2000	1
229	1	40	1600	2	0	3600	1	5	2	2	1	2	25.2	1	3600	5
230	1	45	2025	3	0.25	714.286	1	7	2	2	1	2	25.2	2	2000	1
231	1	40	1600	2	0	3600	1	5	2	2	1	2	25.2	1	3600	5
232	1	46	2116	2	0.65	500	1	14	1	2	1	2	25.2	2	4000	10
233	1	46	2116	2	0.65	500	1	14	1	2	1	2	25.2	2	4000	10
234	1	77	5929	1	0.75	250	1	8	2	2	2	2	20.1	4	2666.67	5
235	1	41	1681	4	0.8	3333.33	1	3	1	2	1	2	20.1	2	10000	20
236	1	47	2209	3	0.485714	782.609	1	23	2	2	2	2	20.1	1	8750	20
237	1	56	3136	1	0.666667	2500	1	4	2	2	1	2	31.6	1	7500	22
238	1	52	2704	2	0.9	1000	1	4	2	2	1	2	31.6	1	12500	16
239	1	48	2304	2	0.833333	1111.11	1	9	1	2	1	2	31.6	4	15000	22
240	1	62	3844	3	0.6	1000	1	2	2	2	1	2	31.6	1	5000	22
1	2	36	1296	3	0	2758.62	1	130.5	1	1	1	2	31.7	2	80000	10
2	2	43	1849	5	0.1	713.719	1	126.1	1	1	1	1	31.7	2	25000	10
3	2	54	2916	2	0.5	298.018	1	67.11	1	1	1	1	31.7	3	66666.7	10
4	2	44	1936	3	0.054	2188.1	1	156.3	1	1	1	2	31.7	3	54285.7	10
5	2	54	2916	3	0.2	922.367	1	260.2	1	1	1	2	31.7	3	100000	12
6	2	40	1600	2	0	666.445	1	300.1	1	1	1	1	31.7	3	50000	5
7	2	44	1936	2	0	456.77	1	1226	1	1	1	1	31.7	2	400000	5
8	2	65	4225	2	0	1538.46	1	130	1	1	1	2	31.7	3	50000	5
9	2	53	2809	3	0	943.396	1	530	1	1	1	2	31.7	3	50000	30
10	2	40	1600	2	0	142.816	1	700.2	1	1	1	2	31.7	3	33333.3	5
11	2	46	2116	2	0	499.287	1	420.6	1	1	1	2	31.7	3	75000	10
12	2	47	2209	2	0.35	339.192	1	324.3	1	1	1	1	31.7	3	50000	10
13	2	52	2704	3	0.3	580.913	1	120.5	1	1	1	1	31.7	3	33333.3	10
14	2	35	1225	2	0.2	99.9001	1	300.3	1	1	1	1	31.7	3	75000	10
15	2	46	2116	2	0.4	495.05	1	60.6	1	1	1	1	31.7	3	10000	10
16	2	49	2401	2	0	187.032	1	320.8	1	1	1	1	31.7	3	50000	10
17	2	45	2025	2	0	195.714	1	102.19	1	1	1	2	31.7	3	5000	10
18	2	27	729	3	0	1102.35	1	200.3	1	1	1	1	31.7	3	60000	10
19	2	46	2116	1	0.4	239.203	1	150.5	1	1	1	1	31.7	3	15000	1
20	2	40	1600	2	0	16611.3	1	30.1	1	1	1	1	31.7	3	125000	10
21	2	51	2601	3	0	349.354	1	200.37	1	1	1	2	31.7	3	20000	10
22	2	43	1849	2	0	350	1	200	1	1	1	1	31.7	2	25000	10
23	2	45	2025	2	0.1	666.667	1	120	1	1	1	2	31.7	3	25000	15
24	2	45	2025	3	0	2958.58	1	439.4	1	1	1	1	31.7	2	650000	15
25	2	49	2401	4	0.1	450	1	200	1	1	1	2	31.7	2	20000	15
26	2	45	2025	3	0	466.667	1	150	1	1	1	2	31.7	2	50000	15
27	2	49	2401	2	0	500	1	130	1	1	1	2	31.7	2	75000	15
28	2	55	3025	2	0.7	150	1	200	1	1	1	2	31.7	3	20000	15
29	2	45	2025	3	0	121.212	1	330	1	1	1	1	31.7	3	50000	15
30	2	39	1521	3	0	133.289	1	300.1	1	1	1	2	31.7	3	60000	5
31	2	46	2116	2	0	695.249	1	86.3	1	1	1	1	31.7	3	20000	5
32	2	55	3025	3	0	1000	1	120	1	1	1	2	31.7	3	6250	5
33	2	50	2500	2	0.1	817.513	1	220.18	1	1	1	2	17.6	2	66666.7	5
34	2	40	1600	2	0.1	1234.91	1	364.4	1	1	1	1	17.6	2	100000	5
35	2	45	2025	3	0	2500	1	160	1	1	1	2	17.6	1	100000	5
36	2	42	1764	4	0	267.762	1	560.2	1	1	1	2	17.6	3	125000	10
37	2	55	3025	3	0	266.667	1	1500	1	1	1	1	17.6	2	250000	14
38	2	45	2025	2	0	939.997	1	319.15	1	1	1	2	17.6	1	75000	14
39	2	38	1444	4	0	7.69231	1	1300	1	1	1	1	17.6	2	20000	14
40	2	38	1444	4	0	896.018	1	180.8	1	1	1	2	17.6	1	90000	14
41	2	40	1600	4	0	2523.04	1	323.42	1	1	1	2	17.6	1	283333	10
42	2	44	1936	3	0	999.092	1	660.6	1	1	1	1	17.6	2	125000	10
43	2	47	2209	4	0	968.31	1	340.8	1	1	1	1	17.6	2	100000	10
44	2	45	2025	5	0.2	133.289	1	300.1	1	1	1	1	17.6	3	40000	10
45	2	46	2116	2	0	791.337	1	240.1	1	1	1	2	34.4	2	100000	10
46	2	49	2401	2	0.3	418.478	1	430.13	1	1	1	2	34.4	3	150000	10
47	2	54	2916	2	0	592.223	1	200.6	1	1	1	2	34.4	2	60000	5
48	2	48	2304	2	0	1000	1	50	1	1	1	2	34.4	1	25000	10
49	2	50	2500	2	0.2	992.556	1	80.6	1	1	1	2	34.4	2	50000	3
50	2	44	1936	2	0	1000	1	75	1	1	1	2	34.4	2	33333.3	3
51	2	47	2209	2	0.5	495.05	1	60.6	1	1	1	2	34.4	2	12000	3
52	2	55	3025	2	0.3	673.32	1	83.17	1	1	1	2	34.4	2	13333.3	3
53	2	46	2116	2	0	294.52	1	190.14	1	1	1	2	34.4	2	26666.7	3
54	2	48	2304	2	0	381.426	1	120.6	1	1	1	2	34.4	2	25000	5
55	2	49	2401	2	0	149.068	1	80.5	1	1	1	2	34.4	2	75000	3
56	2	49	2401	3	0	691.776	1	260.2	1	1	1	1	34.4	2	100000	3
57	2	49	2401	3	0.2	564.175	1	70.9	1	1	1	2	34.4	2	10000	3
58	2	49	2401	3	0	544.959	1	73.4	1	1	1	2	34.4	2	100000	10
59	2	56	3136	3	0	524.384	1	190.7	1	1	1	2	34.4	2	25000	10
60	2	45	2025	2	0	630.12	1	158.7	1	1	1	2	34.4	1	25000	10
61	2	65	4225	1	0	1066.67	1	75	1	1	1	2	34.4	1	13333.3	10
62	2	40	1600	3	0	750	1	240	1	1	1	1	31.6	1	75000	10
63	2	45	2025	2	0.1	702.576	1	85.4	1	1	1	2	31.6	2	100000	10
64	2	56	3136	2	0.2	435.967	1	110.1	1	1	1	2	31.6	2	15000	15
65	2	47	2209	3	0.05	2807.88	1	20.3	1	1	1	2	31.6	1	12000	15
66	2	50	2500	3	0.2	2179.84	1	110.1	1	1	1	1	31.6	2	75000	15
67	2	52	2704	2	0	985.222	1	20.3	1	1	1	2	31.6	2	60000	15
68	2	52	2704	3	0	1989.39	1	150.8	1	1	1	2	31.6	1	100000	6
69	2	39	1521	4	0.2	800	1	100	1	1	1	2	31.6	2	20000	10
70	2	47	2209	3	0.1	308.88	1	181.3	1	1	1	2	31.6	2	17500	10
71	2	42	1764	3	0	666.445	1	600.2	1	1	1	2	31.6	2	100000	10
72	2	39	1521	3	0.7	40.4762	1	126	1	1	1	2	31.6	3	4250	10
73	2	40	1600	3	0	441.91	1	150.8	1	1	1	2	31.6	1	17000	10
74	2	48	2304	3	0	400	1	100	1	1	1	2	31.6	1	20000	10
75	2	42	1764	3	0.6	400	1	100	1	1	1	2	29.5	2	20000	10
76	2	49	2401	2	0.2	1975.31	1	81	1	1	1	2	29.5	2	50000	10
77	2	50	2500	3	0.2	316.832	1	50.5	1	1	1	2	29.5	2	10000	10
78	2	45	2025	2	0	450	1	50	1	1	1	2	29.5	3	37500	10
79	2	45	2025	2	0	1980.2	1	101	1	1	1	1	29.5	1	25000	10
80	2	45	2025	2	0	2659.57	1	75.2	1	1	1	1	29.5	2	100000	10
81	2	51	2601	4	0	199.8	1	500.5	1	1	1	1	43.1	2	100000	10
82	2	39	1521	3	0	2258.06	1	93	1	1	1	2	43.1	3	140000	10
83	2	38	1444	2	0.79	399.6	1	100.1	1	1	1	2	43.1	3	5000	10
84	2	51	2601	3	0	1266.29	1	53.7	1	1	1	1	43.1	1	34000	5
85	2	45	2025	2	0.7	390.879	1	30.7	1	1	1	2	43.1	3	20000	5
86	2	43	1849	2	0.79	130.293	1	30.7	1	1	1	2	43.1	3	6666.67	5
87	2	39	1521	2	0	500	1	60	1	1	1	2	25.2	1	15000	5
88	2	31	961	5	0	768.049	1	260.4	1	1	1	2	25.2	2	20000	5
89	2	54	2916	2	0	314.961	1	127	1	1	1	2	25.2	2	16666.7	1
90	2	46	2116	2	0	318.182	1	110	1	1	1	2	25.2	2	10000	5
91	2	43	1849	2	0	332.834	1	120.18	1	1	1	2	25.2	2	7500	5
92	2	51	2601	3	0.85	222.124	1	270.12	1	1	1	2	25.2	3	15000	10
93	2	50	2500	1	0	998.585	1	120.17	1	1	1	2	22	3	133333	5
94	2	50	2500	2	0.2	498.753	1	80.2	1	1	1	2	22	2	250000	5
95	2	52	2704	2	0	224.159	1	356.89	1	1	1	2	22	2	150000	5
96	2	49	2401	2	0	249.82	1	320.23	1	1	1	2	22	2	33333.3	5
97	2	52	2704	3	0.9	19.2061	1	156.2	1	1	1	2	22	3	3333.33	5
98	2	38	1444	2	0.3	654.545	1	110	1	1	1	1	22	2	17142.9	5
99	2	42	1764	2	0.35	919.893	1	52.18	1	1	1	2	22	2	16000	5
100	2	34	1156	4	0.1	266.312	1	300.4	1	1	1	2	22	2	25000	10
101	2	48	2304	2	0	159.947	1	600.2	1	1	1	1	22	2	30000	10
102	2	48	2304	3	0.2	466.667	1	150	1	1	1	2	22	2	25000	5
103	2	39	1521	3	0	325.377	1	430.27	1	1	1	2	25.2	1	100000	5
104	2	55	3025	3	0	154.426	1	220.17	1	1	1	2	20.2	2	20000	19
105	2	40	1600	2	0.2	245.023	1	65.3	1	1	1	2	20.2	2	4000	19
106	2	38	1444	2	0	666.667	1	150	1	2	1	2	20.2	1	50000	19
107	2	54	2916	3	0.1	317.647	1	85	1	1	1	1	17.6	2	10000	16
108	2	53	2809	3	0.2	466.019	1	103	1	1	1	2	23.5	2	12000	16
109	2	47	2209	2	0.3	695.364	1	151	1	1	1	2	23.5	2	50000	10
110	2	46	2116	2	0.2	694.215	1	121	1	1	1	2	23.5	2	24000	8
111	2	55	3025	2	0.5	1225.49	1	40.8	1	1	1	2	29.4	3	25000	8
112	2	56	3136	2	0.2	595.041	1	121	1	1	1	2	29.4	2	22500	8
113	2	60	3600	2	0.4	240	1	25	1	1	1	2	29.4	2	2500	3
114	2	45	2025	3	0.8	108.696	1	92	1	1	1	2	29.4	3	12500	3
115	2	55	3025	3	0.41	4012	1	25	1	1	1	2	29.4	2	34000	3
116	2	45	2025	4	0.75	38.4615	1	104	1	1	1	1	38	3	4000	3
117	2	52	2704	2	0	114.943	1	87	1	1	1	2	38	2	25000	3
118	2	38	1444	2	0.2	167.442	1	43	1	1	1	2	38	2	1800	3
119	2	58	3364	3	0.8	29.7297	1	74	1	1	1	2	38	3	1833.33	1
120	2	54	2916	3	0.5	400	1	50	1	1	1	2	38	2	13333.3	10
121	2	62	3844	3	0.2	337.349	1	83	1	1	1	2	38	2	11666.7	10
122	2	48	2304	2	0	566.038	1	53	1	1	1	2	38	1	13333.3	10
123	2	46	2116	3	0	781.25	1	64	1	1	1	2	38	1	12500	10
124	2	54	2916	3	0	897.436	1	78	1	1	1	1	6.9	2	8333.33	10
125	2	46	2116	2	0.5	437.5	2	80	1	2	1	2	21.6	3	14000	10
126	2	44	1936	2	0	1000	1	75	1	1	1	2	34.4	2	33333.3	3
127	2	47	2209	2	0.5	495.05	1	60.6	1	1	1	2	34.4	2	12000	3
128	2	55	3025	2	0.3	673.32	1	83.17	1	1	1	2	34.4	2	13333.3	3
129	2	46	2116	2	0	294.52	1	190.14	1	1	1	2	34.4	2	26666.7	3
130	2	48	2304	2	0	381.426	1	120.6	1	1	1	2	34.4	2	25000	5
131	2	49	2401	2	0	149.068	1	80.5	1	1	1	2	34.4	2	75000	3
132	2	49	2401	3	0	691.776	1	260.2	1	1	1	1	34.4	2	100000	3
133	2	49	2401	3	0.2	564.175	1	70.9	1	1	1	2	34.4	2	10000	3
134	2	49	2401	3	0	544.959	1	73.4	1	1	1	2	34.4	2	100000	10
135	2	56	3136	3	0	524.384	1	190.7	1	1	1	2	34.4	2	25000	10
136	2	45	2025	2	0	630.12	1	158.7	1	1	1	2	34.4	1	25000	10
137	2	46	2116	2	0	318.182	1	110	1	1	1	2	25.2	2	10000	5
138	2	43	1849	2	0	332.834	1	120.18	1	1	1	2	25.2	2	7500	5
139	2	51	2601	3	0.85	222.124	1	270.12	1	1	1	2	25.2	3	15000	10
140	2	50	2500	1	0	998.585	1	120.17	1	1	1	2	22	3	133333	5
141	2	50	2500	2	0.2	498.753	1	80.2	1	1	1	2	22	2	250000	5
142	2	52	2704	2	0	224.159	1	356.89	1	1	1	2	22	2	150000	5
143	2	49	2401	2	0	249.82	1	320.23	1	1	1	2	22	2	33333.3	5
144	2	52	2704	3	0.9	19.2061	1	156.2	1	1	1	2	22	3	3333.33	5
145	2	38	1444	2	0.3	654.545	1	110	1	1	1	1	22	2	17142.9	5
146	2	42	1764	2	0.35	919.893	1	52.18	1	1	1	2	22	2	16000	5
147	2	34	1156	4	0.1	266.312	1	300.4	1	1	1	2	22	2	25000	10
148	2	48	2304	2	0	159.947	1	600.2	1	1	1	1	22	2	30000	10
149	2	48	2304	3	0.2	466.667	1	150	1	1	1	2	22	2	25000	5
150	2	39	1521	3	0	325.377	1	430.27	1	1	1	2	25.2	1	100000	5
151	2	55	3025	3	0	154.426	1	220.17	1	1	1	2	20.2	2	20000	19
152	2	40	1600	2	0.2	245.023	1	65.3	1	1	1	2	20.2	2	4000	19
153	2	38	1444	2	0	666.667	1	150	1	2	1	2	20.2	1	50000	19
154	2	54	2916	3	0.1	317.647	1	85	1	1	1	1	17.6	2	10000	16
155	2	53	2809	3	0.2	466.019	1	103	1	1	1	2	23.5	2	12000	16
156	2	47	2209	2	0.3	695.364	1	151	1	1	1	2	23.5	2	50000	10
157	2	46	2116	2	0.2	694.215	1	121	1	1	1	2	23.5	2	24000	8
158	2	55	3025	2	0.5	1225.49	1	40.8	1	1	1	2	29.4	3	25000	8
159	2	56	3136	2	0.2	595.041	1	121	1	1	1	2	29.4	2	22500	8
160	2	60	3600	2	0.4	240	1	25	1	1	1	2	29.4	2	2500	3
161	2	45	2025	3	0.8	108.696	1	92	1	1	1	2	29.4	3	12500	3
162	2	55	3025	3	0.41	4012	1	25	1	1	1	2	29.4	2	34000	3
163	2	45	2025	4	0.75	38.4615	1	104	1	1	1	1	38	3	4000	3
164	2	52	2704	2	0	114.943	1	87	1	1	1	2	38	2	25000	3
165	2	38	1444	2	0.2	167.442	1	43	1	1	1	2	38	2	1800	3
166	2	58	3364	3	0.8	29.7297	1	74	1	1	1	2	38	3	1833.33	1
167	2	54	2916	3	0.5	400	1	50	1	1	1	2	38	2	13333.3	10

## Sheet: renting-out and non-participate
编号	y	age	age2	edu	rate	land	insur	area	subsidy	tech	contract	organization	distance	parttime	income	time
1	0	48	2304	1	0.95	555.556	1	1.8	1	2	1	2	40	1	6666.67	0
2	0	72	5184	1	0.833333	833.333	1	1.2	1	2	2	2	35	1	3000	0		psmatch2 y age age2 edu rate land insur area subsidy tech contract organization distance partime, outcome(
3	0	58	3364	2	0.85	857.143	1	3.5	1	2	1	2	40	2	2857.14	0
4	0	52	2704	1	0.92	444.444	1	1.8	1	2	1	2	35	2	3333.33	0
5	0	53	2809	3	0.25	1500	1	2	1	2	2	2	40	1	1333.33	0
6	0	64	4096	1	0.5	1500	1	2	2	2	1	2	35	1	3000	0
7	0	55	3025	2	0.872881	625	1	2.4	1	2	2	2	30	1	5900	0
9	0	48	2304	1	0.94	300	1	10	1	2	1	2	30	2	12500	0
10	0	70	4900	1	0	2000	1	3	1	2	1	2	30	1	3000	0
11	0	61	3721	2	0	2000	1	3	1	2	1	2	30	1	3000	0
12	0	80	6400	1	0	1000	1	3	1	2	1	2	30	1	1500	0
13	0	64	4096	1	0.923729	300	1	6	1	2	1	2	30	2	11800	0
14	0	67	4489	1	0.892	300	1	1.8	1	2	2	2	30	1	5000	0
15	0	38	1444	1	0.92	300	1	8	1	2	2	2	30	3	10000	0
16	0	77	5929	1	0.75	400	1	3	1	2	1	2	30	1	2400	0
17	0	72	5184	2	0.375	833.333	1	7.2	1	2	2	2	30	1	1920	0
18	0	57	3249	1	0	600	1	5	1	2	2	2	35	1	1000	0
19	0	49	2401	2	0	1500	1	2	1	1	1	2	35	1	1000	0
20	0	60	3600	2	0	952.381	1	4.2	1	2	1	2	30	1	1333.33	0
21	0	64	4096	2	0.875498	1000	1	13	1	2	1	2	25	3	17402.7	0
22	0	69	4761	2	0.9	1000	1	3	1	2	1	2	30	1	10000	0
23	0	49	2401	2	0.825	1000	1	7	1	2	1	2	30	2	13333.3	0
24	0	47	2209	2	0.819672	1000	1	11	1	2	1	2	30	1	20333.3	0
25	0	47	2209	2	0.263158	2000	1	7	1	2	1	1	30	1	4750	0
26	0	47	2209	1	0.850919	1200	1	7.3	1	2	1	2	30	2	14690	0
27	0	46	2116	2	0	666.667	1	30	1	2	1	2	40	1	5000	0
28	0	46	2116	2	0	1000	1	10	1	2	1	2	40	1	2500	0
29	0	82	6724	1	1	0	1	2	1	2	1	2	40	1	750	0
30	0	58	3364	2	0	1000	1	8	1	2	1	2	30	1	2666.67	0
31	0	64	4096	1	0	625	1	8	1	2	1	2	30	1	2500	0
32	0	65	4225	1	0	1428.57	1	7	1	2	1	2	30	1	3333.33	0
33	0	72	5184	1	0	1000	1	2	1	2	2	2	25	1	1000	0
34	0	57	3249	3	0	1000	1	2	1	2	1	2	25	1	1000	0
35	0	67	4489	2	0	1785.71	1	5.6	1	2	1	2	25	1	1666.67	0
36	0	66	4356	2	0	1000	1	6	1	2	1	2	25	1	2000	0
37	0	62	3844	3	0	1190.48	1	8.4	1	2	1	2	25	1	1666.67	0
38	0	52	2704	2	0.6	1666.67	1	12	1	2	1	2	30	2	6250	0
39	0	43	1849	2	0.8	2500	1	4	1	2	1	2	30	2	16666.7	0
40	0	41	1681	2	0.9	1000	1	4	1	2	1	2	35	1	10000	0
41	0	38	1444	2	0.6	1250	1	8	1	2	1	1	70	1	6250	0
42	0	46	2116	2	0	1000	1	10	1	2	1	2	40	1	2500	0
43	0	82	6724	1	1	0	1	2	1	2	1	2	40	1	750	0
44	0	41	1681	2	0.9	1000	1	4	1	2	1	2	35	1	10000	0
45	0	38	1444	2	0.6	1250	1	8	1	2	1	1	70	1	6250	0
46	0	79	6241	1	0	2000	1	3	1	2	1	2	30	1	3000	0
47	0	78	6084	1	0	1333.33	1	3	1	2	1	2	30	1	2000	0
48	0	37	1369	2	0.95	333.333	1	3	1	2	1	2	30	2	13333.3	0
49	0	54	2916	3	0.75	1428.57	1	7	1	1	1	2	30	2	20000	0
50	0	57	3249	3	0.25	3333.33	1	9	1	1	1	2	20	2	8000	0
51	0	75	5625	1	0.2	9523.81	1	4.2	1	2	1	2	30	1	50000	0
52	0	58	3364	2	0.85	857.143	1	3.5	1	2	1	2	40	2	2857.14	0
53	0	70	4900	1	0	2000	1	3	1	2	1	2	30	1	3000	0
54	0	61	3721	2	0	2000	1	3	1	2	1	2	30	1	3000	0
55	0	80	6400	1	0	1000	1	3	1	2	1	2	30	1	1500	0
56	0	56	3136	2	0.857143	1000	1	5	1	2	1	2	30	2	7000	0
57	0	70	4900	1	0.810811	1000	1	7	1	2	1	2	30	1	7400	0
58	0	36	1296	2	0.526316	1000	1	9	1	2	1	2	30	2	3800	0
59	0	58	3364	2	0.909091	2222.22	1	9	1	2	1	2	30	2	73333.3	0
60	0	54	2916	3	0	2500	1	6	1	2	1	2	30	1	5000	0
61	0	70	4900	1	0.833333	500	1	4	1	2	1	2	30	1	3000	0
62	0	55	3025	2	0	1612.9	1	6.2	1	2	2	2	30	1	2500	0
63	0	53	2809	1	0	1666.67	1	6	1	2	2	2	30	1	2500	0
64	0	78	6084	1	0	6666.67	1	1.5	1	2	2	2	30	1	5000	0
65	0	58	3364	2	0.689655	1000	1	4.5	1	2	1	2	30	2	4833.33	0
66	0	52	2704	2	0.526316	1000	1	9	1	2	1	2	30	2	4750	0
67	0	57	3249	3	0	1000	1	6	1	2	1	2	30	1	3000	0
68	0	53	2809	2	0.833333	500	1	8	1	2	1	1	35	2	8000	0
69	0	66	4356	1	0	1333.33	1	3	1	2	1	2	35	1	2000	0
70	0	40	1600	3	0.885714	888.889	1	9	1	2	1	2	35	2	11666.7	0
71	0	46	2116	2	0.666667	909.091	1	11	1	2	2	2	35	2	7500	0
72	0	46	2116	2	0	666.667	1	30	1	2	1	2	40	1	5000	0
73	0	46	2116	2	0	1000	1	10	1	2	1	2	40	1	2500	0
74	0	82	6724	1	1	0	1	2	1	2	1	2	40	1	750	0
75	0	46	2116	2	0	666.667	1	30	1	2	1	2	40	1	5000	0
76	0	46	2116	2	0	1000	1	10	1	2	1	2	40	1	2500	0
77	0	82	6724	1	1	0	1	2	1	2	1	2	40	1	750	0
78	0	58	3364	2	0	1000	1	8	1	2	1	2	30	1	2666.67	0
79	0	64	4096	1	0	625	1	8	1	2	1	2	30	1	2500	0
80	0	65	4225	1	0	1428.57	1	7	1	2	1	2	30	1	3333.33	0
81	0	41	1681	2	0.9	1000	1	4	1	2	1	2	35	1	10000	0
82	0	38	1444	2	0.6	1250	1	8	1	2	1	1	70	1	6250	0
83	0	56	3136	2	0.933333	1000	1	5	1	2	1	2	35	2	15000	0
84	0	76	5776	2	0.8	625	1	8	1	2	1	1	30	1	6250	0
85	0	58	3364	3	0	266.667	1	7.5	1	2	1	2	35	1	500	0
86	0	67	4489	1	0.892	300	1	1.8	1	2	2	2	30	1	5000	0
87	0	38	1444	1	0.92	300	1	8	1	2	2	2	30	3	10000	0
88	0	77	5929	1	0.75	400	1	3	1	2	1	2	30	1	2400	0
89	0	72	5184	2	0.375	833.333	1	7.2	1	2	2	2	30	1	1920	0
90	0	70	4900	1	0.714286	1000	1	4	1	2	1	1	35	2	7000	0
91	0	67	4489	1	0.857143	250	1	4	1	2	1	2	40	2	7000	0
92	0	46	2116	2	0.933333	500	1	4	1	2	1	2	40	2	6000	0
93	0	65	4225	1	0.803279	285.714	1	7	1	2	1	2	40	1	6100	0
94	0	48	2304	2	0.25	1034.48	1	5.8	1	2	1	2	60	1	2666.67	0
95	0	54	2916	2	0.78125	1200	1	7	1	2	1	2	30	1	7680	0
96	0	50	2500	3	0.666667	2000	1	5	1	2	1	2	30	2	7500	0
97	0	55	3025	2	0.5	1428.57	1	7	1	2	1	2	3	1	5000	0
98	0	50	2500	1	0.5	769.231	0	6.5	1	2	2	2	30	2	3333.33	0
99	0	37	1369	2	0.866667	481.928	1	8.3	1	2	1	2	30	2	7500	0
100	0	37	1369	2	0.95	333.333	1	3	1	2	1	2	30	2	13333.3	0
101	0	54	2916	3	0.75	1428.57	1	7	1	1	1	2	30	2	20000	0
102	0	57	3249	3	0.25	3333.33	1	9	1	1	1	2	20	2	8000	0
103	0	75	5625	1	0.2	9523.81	1	4.2	1	2	1	2	30	1	50000	0
104	0	58	3364	2	0.85	857.143	1	3.5	1	2	1	2	40	2	2857.14	0
105	0	52	2704	1	0.92	444.444	1	1.8	1	2	1	2	35	2	3333.33	0
106	0	53	2809	3	0.25	1500	1	2	1	2	2	2	40	1	1333.33	0
107	0	64	4096	1	0.5	1500	1	2	2	2	1	2	35	1	3000	0
108	0	55	3025	2	0.872881	625	1	2.4	1	2	2	2	30	1	5900	0
109	0	63	3969	2	0.863636	1000	1	1.2	1	2	1	2	40	2	4400	0
110	0	70	4900	1	0.2	1600	1	2.5	1	2	1	2	40	1	2500	0
111	0	69	4761	2	0.9	1000	1	3	1	2	1	2	30	1	10000	0
112	0	49	2401	2	0.825	1000	1	7	1	2	1	2	30	2	13333.3	0
113	0	51	2601	1	0.935714	1000	1	4.5	1	2	1	2	30	1	14000	0
114	0	52	2704	1	0.152542	6250	1	1.6	1	2	1	2	40	1	3933.33	0
115	0	52	2704	1	0.946429	1000	1	3	1	2	1	2	40	2	18666.7	0
116	0	55	3025	3	0.666667	1428.57	1	7	1	2	1	2	40	2	15000	0
117	0	73	5329	1	0.779874	1000	1	7	1	2	1	2	35	4	5300	0
118	0	42	1764	1	0.75	625	1	8	1	2	1	2	35	1	6666.67	0
119	0	66	4356	1	0.782609	125	1	8	1	2	1	2	35	2	1150	0
120	0	58	3364	3	0.970874	166.667	1	6	1	2	1	2	35	1	20600	0
121	0	67	4489	1	0.830508	500	1	8	1	2	1	2	35	2	5900	0
122	0	55	3025	1	0.75	555.556	1	9	1	2	1	2	30	1	6666.67	0
123	0	52	2704	1	0.766667	853.659	1	8.2	1	2	1	2	35	2	6000	0
124	0	59	3481	1	0.625	857.143	1	7	1	2	1	2	35	2	5333.33	0
125	0	47	2209	4	0.875	657.895	1	7.6	1	1	1	2	30	1	10000	0
126	0	44	1936	1	0.909091	400	1	6	1	2	1	2	30	1	8800	0
127	0	72	5184	2	0.632959	700	1	2.8	1	2	2	2	30	1	2670	0
128	0	43	1849	2	1	454.545	1	4.4	1	2	2	2	30	2	5000	0
129	0	55	3025	2	0.872881	625	1	2.4	1	2	2	2	30	1	5900	0
130	0	51	2601	2	1.59322	300	1	10	1	2	1	2	30	2	1966.67	0
131	0	48	2304	1	0.94	300	1	10	1	2	1	2	30	2	12500	0
132	0	64	4096	1	0.923729	300	1	6	1	2	1	2	30	2	11800	0
133	0	67	4489	1	0.892	300	1	1.8	1	2	2	2	30	1	5000	0
134	0	38	1444	1	0.92	300	1	8	1	2	2	2	30	3	10000	0
135	0	77	5929	1	0.75	400	1	3	1	2	1	2	30	1	2400	0
136	0	72	5184	2	0.375	833.333	1	7.2	1	2	2	2	30	1	1920	0
137	0	62	3844	2	0.911972	1000	1	5	1	2	1	2	30	2	18933.3	0
138	0	73	5329	1	0.741379	1000	1	3	1	2	1	2	30	1	5800	0
139	0	43	1849	2	0.8	2500	1	4	1	2	1	2	30	2	16666.7	0
140	0	41	1681	2	0.9	1000	1	4	1	2	1	2	35	1	10000	0
141	0	38	1444	2	0.6	1250	1	8	1	2	1	1	70	1	6250	0
142	0	46	2116	2	0	1000	1	10	1	2	1	2	40	1	2500	0
143	0	82	6724	1	1	0	1	2	1	2	1	2	40	1	750	0
144	0	41	1681	2	0.9	1000	1	4	1	2	1	2	35	1	10000	0
145	0	38	1444	2	0.6	1250	1	8	1	2	1	1	70	1	6250	0
146	0	79	6241	1	0	2000	1	3	1	2	1	2	30	1	3000	0
147	0	54	2916	2	0	1250	1	8	1	2	1	2	25	1	5000	0
148	0	64	4096	2	0.875498	1000	1	13	1	2	1	2	25	3	17402.7	0
149	0	48	2304	1	0.94	300	1	10	1	2	1	2	30	2	12500	0
150	0	64	4096	1	0.923729	300	1	6	1	2	1	2	30	2	11800	0
151	0	67	4489	1	0.892	300	1	1.8	1	2	2	2	30	1	5000	0
152	0	38	1444	1	0.92	300	1	8	1	2	2	2	30	3	10000	0
153	0	77	5929	1	0.75	400	1	3	1	2	1	2	30	1	2400	0
154	0	72	5184	2	0.375	833.333	1	7.2	1	2	2	2	30	1	1920	0
155	0	69	4761	2	0.9	1000	1	3	1	2	1	2	30	1	10000	0
156	0	49	2401	2	0.825	1000	1	7	1	2	1	2	30	2	13333.3	0
157	0	51	2601	1	0.935714	1000	1	4.5	1	2	1	2	30	1	14000	0
158	0	76	5776	2	0.923451	900	1	7	1	2	1	2	30	1	16460	0
159	0	74	5476	2	0.842105	1500	1	3	1	2	1	2	28	1	14250	0
160	0	68	4624	1	0	1000	1	6	1	2	1	2	30	1	3000	0
161	0	68	4624	1	0.78125	2000	1	7	1	2	2	2	40	1	10666.7	0
162	0	68	4624	2	0.991736	416.667	1	1.2	1	2	2	2	40	3	10083.3	0
163	0	52	2704	2	0	6666.67	1	3	1	1	1	2	35	1	5000	0
164	0	69	4761	1	0.877193	1000	1	7	1	2	1	2	35	2	19000	0
165	0	50	2500	1	0.78125	1750	1	1.6	1	2	1	2	35	1	4266.67	0
166	0	56	3136	2	0.9	555.556	1	3.6	1	2	1	2	35	2	3333.33	0
167	0	70	4900	1	0.8	1000	1	2	1	2	1	2	40	2	5000	0
168	0	72	5184	2	0.902256	1000	1	13	1	2	1	2	30	1	33250	0
169	0	62	3844	2	0.911972	1000	1	5	1	2	1	2	30	2	18933.3	0
170	0	73	5329	1	0.741379	1000	1	3	1	2	1	2	30	1	5800	0
171	0	54	2916	2	0	1250	1	8	1	2	1	2	25	1	5000	0
172	0	64	4096	2	0.875498	1000	1	13	1	2	1	2	25	3	17402.7	0
173	0	69	4761	2	0.9	1000	1	3	1	2	1	2	30	1	10000	0
174	0	49	2401	2	0.825	1000	1	7	1	2	1	2	30	2	13333.3	0
175	0	47	2209	2	0.819672	1000	1	11	1	2	1	2	30	1	20333.3	0
176	0	47	2209	2	0.263158	2000	1	7	1	2	1	1	30	1	4750	0
177	0	52	2704	1	0.946429	1000	1	3	1	2	1	2	40	2	18666.7	0
178	0	55	3025	3	0.666667	1428.57	1	7	1	2	1	2	40	2	15000	0
179	0	73	5329	1	0.779874	1000	1	7	1	2	1	2	35	4	5300	0
180	0	42	1764	1	0.75	625	1	8	1	2	1	2	35	1	6666.67	0
181	0	66	4356	1	0.782609	125	1	8	1	2	1	2	35	2	1150	0
182	0	47	2209	1	0.850919	1200	1	7.3	1	2	1	2	30	2	14690	0
183	0	46	2116	2	0	666.667	1	30	1	2	1	2	40	1	5000	0
184	0	46	2116	2	0	1000	1	10	1	2	1	2	40	1	2500	0
185	0	82	6724	1	1	0	1	2	1	2	1	2	40	1	750	0
186	0	41	1681	2	0.9	1000	1	4	1	2	1	2	35	1	10000	0
187	0	38	1444	2	0.6	1250	1	8	1	2	1	1	70	1	6250	0
188	0	61	3721	2	0	1333.33	1	6	1	2	1	2	30	2	1800	0
189	0	70	4900	1	0	2000	1	3	1	2	1	2	30	1	3000	0
190	0	61	3721	2	0	2000	1	3	1	2	1	2	30	1	3000	0
191	0	80	6400	1	0	1000	1	3	1	2	1	2	30	1	1500	0
192	0	56	3136	2	0.857143	1000	1	5	1	2	1	2	30	2	7000	0
193	0	70	4900	1	0.810811	1000	1	7	1	2	1	2	30	1	7400	0
194	0	36	1296	2	0.526316	1000	1	9	1	2	1	2	30	2	3800	0
195	0	69	4761	1	0	2000	1	5.6	1	2	1	2	30	1	5600	0
196	0	56	3136	1	0	1800	1	3	1	2	1	2	30	2	1800	0
197	0	73	5329	1	0	1500	1	4.2	1	2	1	2	30	1	3150	0
198	0	64	4096	2	0.943396	2000	1	6	1	2	1	2	30	2	53000	0
199	0	48	2304	1	0.95	555.556	1	1.8	1	2	1	2	40	1	6666.67	0
200	0	72	5184	1	0.833333	833.333	1	1.2	1	2	2	2	35	1	3000	0		psmatch2 y age age2 edu rate land insur area subsidy tech contract organization distance partime, outcome(
201	0	58	3364	2	0.85	857.143	1	3.5	1	2	1	2	40	2	2857.14	0
202	0	52	2704	1	0.92	444.444	1	1.8	1	2	1	2	35	2	3333.33	0
203	0	53	2809	3	0.25	1500	1	2	1	2	2	2	40	1	1333.33	0
204	0	64	4096	1	0.5	1500	1	2	2	2	1	2	35	1	3000	0
205	0	57	3249	1	0	600	1	5	1	2	2	2	35	1	1000	0
206	0	49	2401	2	0	1500	1	2	1	1	1	2	35	1	1000	0
207	0	60	3600	2	0	952.381	1	4.2	1	2	1	2	30	1	1333.33	0
208	0	58	3364	2	0	1000	1	8	1	2	1	2	30	1	2666.67	0
209	0	64	4096	1	0	625	1	8	1	2	1	2	30	1	2500	0
210	0	65	4225	1	0	1428.57	1	7	1	2	1	2	30	1	3333.33	0
211	0	57	3249	3	0	1000	1	2	1	2	1	2	25	1	1000	0
212	0	67	4489	2	0	1785.71	1	5.6	1	2	1	2	25	1	1666.67	0
213	0	66	4356	2	0	1000	1	6	1	2	1	2	25	1	2000	0
214	0	62	3844	3	0	1190.48	1	8.4	1	2	1	2	25	1	1666.67	0
215	0	65	4225	1	0	1428.57	1	7	1	2	1	2	30	1	3333.33	0
216	0	72	5184	1	0	1000	1	2	1	2	2	2	25	1	1000	0
217	0	57	3249	3	0	1000	1	2	1	2	1	2	25	1	1000	0
218	0	67	4489	2	0	1785.71	1	5.6	1	2	1	2	25	1	1666.67	0
219	0	66	4356	2	0	1000	1	6	1	2	1	2	25	1	2000	0
220	0	62	3844	3	0	1190.48	1	8.4	1	2	1	2	25	1	1666.67	0
221	0	52	2704	2	0.6	1666.67	1	12	1	2	1	2	30	2	6250	0
222	0	52	2704	2	0.6	1666.67	1	12	1	2	1	2	30	2	6250	0
223	0	43	1849	2	0.8	2500	1	4	1	2	1	2	30	2	16666.7	0
224	0	79	6241	1	0	2000	1	3	1	2	1	2	30	1	3000	0
225	0	61	3721	2	0	1333.33	1	6	1	2	1	2	30	2	1800	0
226	0	70	4900	1	0	2000	1	3	1	2	1	2	30	1	3000	0
227	0	61	3721	2	0	2000	1	3	1	2	1	2	30	1	3000	0
228	0	78	6084	1	0	1333.33	1	3	1	2	1	2	30	1	2000	0
229	0	70	4900	1	0	2000	1	3	1	2	1	2	30	1	3000	0
230	0	61	3721	2	0	2000	1	3	1	2	1	2	30	1	3000	0
231	0	80	6400	1	0	1000	1	3	1	2	1	2	30	1	1500	0
232	0	56	3136	2	0.857143	1000	1	5	1	2	1	2	30	2	7000	0
233	0	70	4900	1	0.810811	1000	1	7	1	2	1	2	30	1	7400	0
234	0	36	1296	2	0.526316	1000	1	9	1	2	1	2	30	2	3800	0
235	0	58	3364	2	0.909091	2222.22	1	9	1	2	1	2	30	2	73333.3	0
236	0	54	2916	3	0	2500	1	6	1	2	1	2	30	1	5000	0
237	0	70	4900	1	0.833333	500	1	4	1	2	1	2	30	1	3000	0
238	0	55	3025	2	0	1612.9	1	6.2	1	2	2	2	30	1	2500	0
239	0	53	2809	1	0	1666.67	1	6	1	2	2	2	30	1	2500	0
240	0	78	6084	1	0	6666.67	1	1.5	1	2	2	2	30	1	5000	0
241	0	58	3364	2	0.689655	1000	1	4.5	1	2	1	2	30	2	4833.33	0
242	0	52	2704	2	0.526316	1000	1	9	1	2	1	2	30	2	4750	0
243	0	57	3249	3	0	1000	1	6	1	2	1	2	30	1	3000	0
244	0	53	2809	2	0.833333	500	1	8	1	2	1	1	35	2	8000	0
245	0	66	4356	1	0	1333.33	1	3	1	2	1	2	35	1	2000	0
246	0	70	4900	1	0	2000	1	3	1	2	1	2	30	1	3000	0
247	0	61	3721	2	0	2000	1	3	1	2	1	2	30	1	3000	0
248	0	40	1600	3	0.885714	888.889	1	9	1	2	1	2	35	2	11666.7	0
249	0	46	2116	2	0.666667	909.091	1	11	1	2	2	2	35	2	7500	0
250	0	46	2116	2	0	666.667	1	30	1	2	1	2	40	1	5000	0
251	0	46	2116	2	0	1000	1	10	1	2	1	2	40	1	2500	0
252	0	82	6724	1	1	0	1	2	1	2	1	2	40	1	750	0
253	0	41	1681	2	0.9	1000	1	4	1	2	1	2	35	1	10000	0
254	0	38	1444	2	0.6	1250	1	8	1	2	1	1	70	1	6250	0
255	0	56	3136	2	0.933333	1000	1	5	1	2	1	2	35	2	15000	0
256	0	76	5776	2	0.8	625	1	8	1	2	1	1	30	1	6250	0
257	0	58	3364	3	0	266.667	1	7.5	1	2	1	2	35	1	500	0
258	0	70	4900	1	0.714286	1000	1	4	1	2	1	1	35	2	7000	0
259	0	67	4489	1	0.857143	250	1	4	1	2	1	2	40	2	7000	0
260	0	46	2116	2	0.933333	500	1	4	1	2	1	2	40	2	6000	0
261	0	65	4225	1	0.803279	285.714	1	7	1	2	1	2	40	1	6100	0
262	0	48	2304	2	0.25	1034.48	1	5.8	1	2	1	2	60	1	2666.67	0
263	0	54	2916	2	0.78125	1200	1	7	1	2	1	2	30	1	7680	0
264	0	50	2500	3	0.666667	2000	1	5	1	2	1	2	30	2	7500	0
265	0	55	3025	2	0.5	1428.57	1	7	1	2	1	2	3	1	5000	0
266	0	50	2500	1	0.5	769.231	0	6.5	1	2	2	2	30	2	3333.33	0
267	0	37	1369	2	0.866667	481.928	1	8.3	1	2	1	2	30	2	7500	0
268	0	69	4761	2	0.9	1000	1	3	1	2	1	2	30	1	10000	0
269	0	70	4900	1	0	2000	1	3	1	2	1	2	30	1	3000	0
270	0	61	3721	2	0	2000	1	3	1	2	1	2	30	1	3000	0
271	0	80	6400	1	0	1000	1	3	1	2	1	2	30	1	1500	0
272	0	49	2401	2	0.825	1000	1	7	1	2	1	2	30	2	13333.3	0
273	0	61	3721	2	0	1333.33	1	6	1	2	1	2	30	2	1800	0
274	0	69	4761	1	0	2000	1	5.6	1	2	1	2	30	1	5600	0
275	0	56	3136	1	0	1800	1	3	1	2	1	2	30	2	1800	0
276	0	73	5329	1	0	1500	1	4.2	1	2	1	2	30	1	3150	0
277	0	64	4096	2	0.943396	2000	1	6	1	2	1	2	30	2	53000	0
278	0	67	4489	3	0.798722	1800	1	8.4	1	2	1	2	30	1	8346.67	0
279	0	67	4489	1	0.810811	2000	1	3.5	1	2	1	2	30	1	9250	0
280	0	51	2601	1	0.935714	1000	1	4.5	1	2	1	2	30	1	14000	0
281	0	76	5776	2	0.923451	900	1	7	1	2	1	2	30	1	16460	0
282	0	74	5476	2	0.842105	1500	1	3	1	2	1	2	28	1	14250	0
283	0	68	4624	1	0	1000	1	6	1	2	1	2	30	1	3000	0
284	0	68	4624	1	0.78125	2000	1	7	1	2	2	2	40	1	10666.7	0
285	0	70	4900	1	0.2	1600	1	2.5	1	2	1	2	40	1	2500	0
286	0	69	4761	2	0.9	1000	1	3	1	2	1	2	30	1	10000	0
287	0	49	2401	2	0.825	1000	1	7	1	2	1	2	30	2	13333.3	0
288	0	37	1369	2	0.95	333.333	1	3	1	2	1	2	30	2	13333.3	0
289	0	54	2916	3	0.75	1428.57	1	7	1	1	1	2	30	2	20000	0
290	0	57	3249	3	0.25	3333.33	1	9	1	1	1	2	20	2	8000	0
291	0	75	5625	1	0.2	9523.81	1	4.2	1	2	1	2	30	1	50000	0
292	0	63	3969	1	0.833333	1142.86	1	7	1	2	1	2	35	1	16000	0
293	0	54	2916	2	0	1000	1	15	1	2	1	2	70	1	3750	0
294	0	37	1369	2	0.86	875	1	8	1	2	1	2	35	2	12500	0
295	0	70	4900	1	0	2000	1	3	1	2	1	2	30	1	3000	0
296	0	61	3721	2	0	2000	1	3	1	2	1	2	30	1	3000	0
297	0	80	6400	1	0	1000	1	3	1	2	1	2	30	1	1500	0
298	0	49	2401	1	0.7	1000	1	3	1	2	1	1	40	2	2000	0
299	0	65	4225	2	0	1136.36	1	8.8	1	2	1	2	35	2	2500	0
300	0	63	3969	2	0.863636	1000	1	1.2	1	2	1	2	40	2	4400	0
301	0	70	4900	1	0.2	1600	1	2.5	1	2	1	2	40	1	2500	0
302	0	52	2704	1	0.152542	6250	1	1.6	1	2	1	2	40	1	3933.33	0
303	0	52	2704	1	0.946429	1000	1	3	1	2	1	2	40	2	18666.7	0
304	0	55	3025	3	0.666667	1428.57	1	7	1	2	1	2	40	2	15000	0
305	0	73	5329	1	0.779874	1000	1	7	1	2	1	2	35	4	5300	0
306	0	42	1764	1	0.75	625	1	8	1	2	1	2	35	1	6666.67	0
307	0	66	4356	1	0.782609	125	1	8	1	2	1	2	35	2	1150	0
308	0	58	3364	3	0.970874	166.667	1	6	1	2	1	2	35	1	20600	0
309	0	67	4489	1	0.830508	500	1	8	1	2	1	2	35	2	5900	0
310	0	55	3025	1	0.75	555.556	1	9	1	2	1	2	30	1	6666.67	0
311	0	52	2704	1	0.766667	853.659	1	8.2	1	2	1	2	35	2	6000	0
312	0	59	3481	1	0.625	857.143	1	7	1	2	1	2	35	2	5333.33	0
313	0	47	2209	4	0.875	657.895	1	7.6	1	1	1	2	30	1	10000	0
314	0	44	1936	1	0.909091	400	1	6	1	2	1	2	30	1	8800	0
315	0	72	5184	2	0.632959	700	1	2.8	1	2	2	2	30	1	2670	0
316	0	43	1849	2	1	454.545	1	4.4	1	2	2	2	30	2	5000	0
317	0	61	3721	2	0	1333.33	1	6	1	2	1	2	30	2	1800	0
318	0	69	4761	1	0	2000	1	5.6	1	2	1	2	30	1	5600	0
319	0	56	3136	1	0	1800	1	3	1	2	1	2	30	2	1800	0
320	0	73	5329	1	0	1500	1	4.2	1	2	1	2	30	1	3150	0
321	0	55	3025	2	0.872881	625	1	2.4	1	2	2	2	30	1	5900	0
322	0	51	2601	2	1.59322	300	1	10	1	2	1	2	30	2	1966.67	0
323	0	48	2304	1	0.94	300	1	10	1	2	1	2	30	2	12500	0
324	0	64	4096	1	0.923729	300	1	6	1	2	1	2	30	2	11800	0
325	0	67	4489	1	0.892	300	1	1.8	1	2	2	2	30	1	5000	0
326	0	38	1444	1	0.92	300	1	8	1	2	2	2	30	3	10000	0
327	0	77	5929	1	0.75	400	1	3	1	2	1	2	30	1	2400	0
328	0	72	5184	2	0.375	833.333	1	7.2	1	2	2	2	30	1	1920	0
329	0	62	3844	2	0.911972	1000	1	5	1	2	1	2	30	2	18933.3	0
330	0	73	5329	1	0.741379	1000	1	3	1	2	1	2	30	1	5800	0
331	0	54	2916	2	0	1250	1	8	1	2	1	2	25	1	5000	0
332	0	64	4096	2	0.875498	1000	1	13	1	2	1	2	25	3	17402.7	0
333	0	69	4761	2	0.9	1000	1	3	1	2	1	2	30	1	10000	0
334	0	49	2401	2	0.825	1000	1	7	1	2	1	2	30	2	13333.3	0
335	0	51	2601	1	0.935714	1000	1	4.5	1	2	1	2	30	1	14000	0
336	0	76	5776	2	0.923451	900	1	7	1	2	1	2	30	1	16460	0
337	0	74	5476	2	0.842105	1500	1	3	1	2	1	2	28	1	14250	0
338	0	68	4624	1	0	1000	1	6	1	2	1	2	30	1	3000	0
339	0	68	4624	1	0.78125	2000	1	7	1	2	2	2	40	1	10666.7	0
340	0	68	4624	2	0.991736	416.667	1	1.2	1	2	2	2	40	3	10083.3	0
341	0	52	2704	2	0	6666.67	1	3	1	1	1	2	35	1	5000	0
342	0	69	4761	1	0.877193	1000	1	7	1	2	1	2	35	2	19000	0
343	0	50	2500	1	0.78125	1750	1	1.6	1	2	1	2	35	1	4266.67	0
344	0	56	3136	2	0.9	555.556	1	3.6	1	2	1	2	35	2	3333.33	0
345	0	70	4900	1	0.8	1000	1	2	1	2	1	2	40	2	5000	0
346	0	72	5184	2	0.902256	1000	1	13	1	2	1	2	30	1	33250	0
347	0	72	5184	2	0	1000	1	11	1	2	1	2	30	1	1375	0
348	0	67	4489	1	0.735294	1500	1	12	1	2	1	2	30	1	13600	0
349	0	68	4624	1	0	2000	1	10	1	2	1	1	30	1	3333.33	0
350	0	49	2401	1	0.416667	2000	1	14	1	2	1	1	30	1	8000	0
351	0	70	4900	1	0.544444	6666.67	1	7.5	1	2	1	2	30	1	28125	0
352	0	53	2809	3	0.25	1500	1	2	1	2	2	2	40	1	1333.33	0
353	0	64	4096	1	0.5	1500	1	2	2	2	1	2	35	1	3000	0
354	0	57	3249	1	0	600	1	5	1	2	2	2	35	1	1000	0
355	0	49	2401	2	0	1500	1	2	1	1	1	2	35	1	1000	0
356	0	60	3600	2	0	952.381	1	4.2	1	2	1	2	30	1	1333.33	0
357	0	58	3364	2	0	1000	1	8	1	2	1	2	30	1	2666.67	0
358	0	64	4096	1	0	625	1	8	1	2	1	2	30	1	2500	0
359	0	65	4225	1	0	1428.57	1	7	1	2	1	2	30	1	3333.33	0
360	0	40	1600	2	0.86	933.333	1	7.5	1	2	1	2	35	2	12500	0
361	0	47	2209	2	0.819672	1000	1	11	1	2	1	2	30	1	20333.3	0
362	0	47	2209	2	0.263158	2000	1	7	1	2	1	1	30	1	4750	0
363	0	47	2209	1	0.850919	1200	1	7.3	1	2	1	2	30	2	14690	0
364	0	61	3721	2	0	1333.33	1	6	1	2	1	2	30	2	1800	0
365	0	69	4761	1	0	2000	1	5.6	1	2	1	2	30	1	5600	0
366	0	56	3136	1	0	1800	1	3	1	2	1	2	30	2	1800	0
367	0	37	1369	2	0.95	333.333	1	3	1	2	1	2	30	2	13333.3	0
368	0	54	2916	3	0.75	1428.57	1	7	1	1	1	2	30	2	20000	0
369	0	57	3249	3	0.25	3333.33	1	9	1	1	1	2	20	2	8000	0
370	0	75	5625	1	0.2	9523.81	1	4.2	1	2	1	2	30	1	50000	0
371	0	73	5329	1	0	1500	1	4.2	1	2	1	2	30	1	3150	0
372	0	64	4096	2	0.943396	2000	1	6	1	2	1	2	30	2	53000	0
373	0	67	4489	3	0.798722	1800	1	8.4	1	2	1	2	30	1	8346.67	0
374	0	67	4489	1	0.810811	2000	1	3.5	1	2	1	2	30	1	9250	0
375	0	72	5184	1	0	2000	1	2.8	1	2	1	2	30	1	2800	0
376	0	58	3364	2	0	2000	1	3	1	2	1	2	30	2	1500	0
377	0	69	4761	1	0	2000	1	2.9	1	2	1	2	30	1	2900	0
378	0	61	3721	3	0.757576	1600	1	4	1	2	1	2	30	1	8800	0
379	0	46	2116	2	0	1000	1	10	1	2	1	2	40	1	2500	0
380	0	82	6724	1	1	0	1	2	1	2	1	2	40	1	750	0
381	0	41	1681	2	0.9	1000	1	4	1	2	1	2	35	1	10000	0
382	0	38	1444	2	0.6	1250	1	8	1	2	1	1	70	1	6250	0
383	0	46	2116	2	0	1000	1	10	1	2	1	2	40	1	2500	0
384	0	82	6724	1	1	0	1	2	1	2	1	2	40	1	750	0
385	0	41	1681	2	0.9	1000	1	4	1	2	1	2	35	1	10000	0
386	0	38	1444	2	0.6	1250	1	8	1	2	1	1	70	1	6250	0
387	0	56	3136	2	0.933333	1000	1	5	1	2	1	2	35	2	15000	0
388	0	69	4761	1	0	2000	1	5.6	1	2	1	2	30	1	5600	0
389	0	56	3136	1	0	1800	1	3	1	2	1	2	30	2	1800	0
390	0	57	3249	1	0	600	1	5	1	2	2	2	35	1	1000	0
391	0	49	2401	2	0	1500	1	2	1	1	1	2	35	1	1000	0
392	0	60	3600	2	0	952.381	1	4.2	1	2	1	2	30	1	1333.33	0
393	0	58	3364	2	0	1000	1	8	1	2	1	2	30	1	2666.67	0
394	0	64	4096	1	0	625	1	8	1	2	1	2	30	1	2500	0
395	0	65	4225	1	0	1428.57	1	7	1	2	1	2	30	1	3333.33	0
396	0	73	5329	1	0	1500	1	4.2	1	2	1	2	30	1	3150	0
397	0	64	4096	2	0.943396	2000	1	6	1	2	1	2	30	2	53000	0
398	0	48	2304	1	0.95	555.556	1	1.8	1	2	1	2	40	1	6666.67	0
399	0	72	5184	1	0.833333	833.333	1	1.2	1	2	2	2	35	1	3000	0		psmatch2 y age age2 edu rate land insur area subsidy tech contract organization distance partime, outcome(
400	0	58	3364	2	0.85	857.143	1	3.5	1	2	1	2	40	2	2857.14	0
401	0	52	2704	1	0.92	444.444	1	1.8	1	2	1	2	35	2	3333.33	0
402	0	53	2809	3	0.25	1500	1	2	1	2	2	2	40	1	1333.33	0
403	0	64	4096	1	0.5	1500	1	2	2	2	1	2	35	1	3000	0
1	1	47	2209	3	0.3	5833.33	1	12	0	2	1	2	17.6	1	20000	16
2	1	48	2304	2	1	5833.33	1	12	0	2	1	1	17.6	2	12500	17
3	1	48	2304	2	0.833333	5833.33	1	12	0	1	1	1	17.6	2	4000	20
4	1	38	1444	2	0.4	3000	1	10	0	1	1	1	17.6	2	7142.86	20
5	1	55	3025	3	0.05	4000	1	5	0	1	1	1	17.6	2	6666.67	20
6	1	74	5476	1	1	3225.81	1	6.2	0	2	1	2	34.4	4	1750	3.5
7	1	73	5329	1	0	250	1	8	0	2	1	1	34.4	1	1000	10
8	1	53	2809	2	0	3125	1	9.6	0	2	1	2	34.4	2	7500	10
9	1	73	5329	1	0	250	1	8	0	2	1	1	34.4	1	1000	10
10	1	53	2809	2	0	3125	1	9.6	0	2	1	2	34.4	2	7500	10
11	1	65	4225	2	0	500	1	6	0	2	1	1	34.4	1	1500	10
12	1	52	2704	2	1	500	1	6	1	2	1	2	34.4	3	20000	3
13	1	45	2025	2	0.25	3000	1	10	1	1	1	1	31.6	2	10000	10
14	1	46	2116	3	0.04	1600	1	30	1	1	1	1	31.6	1	12500	30
15	1	59	3481	1	0.6	1000	1	8	2	2	1	2	31.6	3	4000	22
16	1	49	2401	2	0.1	450	1	40	2	2	2	2	8.7	2	5000	10
17	1	67	4489	2	0	312.5	1	16	2	2	2	2	8.7	1	1250	10
18	1	67	4489	1	1	535.714	1	2.8	2	2	2	2	8.7	1	1500	10
19	1	72	5184	1	0	1000	1	4	2	2	1	2	41.4	1	2000	22
20	1	65	4225	2	0	500	1	6	0	2	1	1	34.4	1	1500	10
21	1	52	2704	2	1	500	1	6	1	2	1	2	34.4	3	20000	3
22	1	45	2025	2	0.25	3000	1	10	1	1	1	1	31.6	2	10000	10
23	1	46	2116	3	0.04	1600	1	30	1	1	1	1	31.6	1	12500	30
24	1	41	1681	3	0.966667	285.714	1	7	1	2	1	2	31.6	3	20000	15
25	1	52	2704	2	0.0444444	5119.05	1	8.4	1	1	1	2	31.6	2	11250	16
26	1	66	4356	2	0.6	2000	1	2	1	2	1	2	31.6	2	2000	30
27	1	41	1681	2	0.75	1250	1	1.6	1	2	1	1	31.6	3	4000	3
28	1	40	1600	4	1	937.5	1	3.2	1	1	1	2	31.6	4	2500	10
29	1	63	3969	3	0.875	2083.33	1	2.4	1	1	1	2	31.6	2	10000	3
30	1	47	2209	4	0.1	900	1	10	1	1	1	2	31.6	2	2500	3
31	1	53	2809	3	0	1200	1	50	1	1	1	2	22	1	15000	3
32	1	41	1681	3	0.2	140.351	1	57	1	1	1	2	22	1	2000	10
33	1	45	2025	3	0	400	1	50	1	1	1	2	22	1	5000	15
34	1	46	2116	3	0.416667	2058.82	1	17	1	2	2	2	25.2	1	15000	15
35	1	56	3136	3	1	1754.39	1	11.4	1	2	1	2	25.2	4	12500	15
36	1	50	2500	3	0.857143	2000	1	5	1	2	2	2	25.2	2	14000	15
37	1	42	1764	2	0.888889	684.932	1	7.3	1	2	1	2	25.2	2	11250	5
38	1	51	2601	3	0.333333	1000	1	20	1	1	1	2	25.2	2	7500	5
39	1	54	2916	4	0.4	8571.43	1	1.4	1	2	1	1	29.5	1	4000	10
40	1	49	2401	2	0.5	2500	1	4	1	1	1	2	43.1	1	5000	10
41	1	62	3844	1	0.5	1000	1	10	2	2	2	1	25.2	2	4000	10
42	1	17	289	3	0.6	600	1	10	1	2	1	2	25.2	4	5000	5
43	1	70	4900	1	0	1000	1	20	1	2	1	2	25.2	1	2500	5
44	1	52	2704	3	0	2542.37	1	5.9	2	2	1	2	25.2	1	5000	6
45	1	64	4096	1	0.982962	371.429	1	1.4	2	2	1	1	25.2	4	6104	10
46	1	61	3721	2	0.714286	1600	1	5	2	2	2	1	25.2	1	7000	10
47	1	61	3721	1	0.666667	500	1	1.4	2	2	2	1	25.2	2	5250	10
48	1	74	5476	2	0.8	800	1	1	2	2	1	1	25.2	4	2000	5
49	1	68	4624	1	0.833333	2500	1	4	2	2	2	1	25.2	2	15000	5
50	1	78	6084	1	0.833333	210.526	1	3.8	1	2	2	2	25.2	4	4800	5
51	1	72	5184	1	0.847458	600	1	3	2	2	1	2	25.2	4	5900	10
52	1	62	3844	2	0.930233	500	1	3	2	2	1	2	25.2	1	7166.67	10
53	1	49	2401	2	0.1	450	1	40	2	2	2	2	8.7	2	5000	10
54	1	67	4489	2	0	312.5	1	16	2	2	2	2	8.7	1	1250	10
55	1	67	4489	1	1	535.714	1	2.8	2	2	2	2	8.7	1	1500	10
56	1	72	5184	1	0	1000	1	4	2	2	1	2	41.4	1	2000	22
57	1	61	3721	1	0.666667	1428.57	1	7	2	2	1	2	41.4	3	15000	22
58	1	65	4225	1	0	1000	1	4	2	2	1	2	41.4	1	2000	22
59	1	71	5041	1	1	1000	1	4	2	2	1	2	41.4	1	2500	22
60	1	72	5184	1	0	1000	1	4	2	2	1	2	41.4	1	2000	22
61	1	50	2500	1	0.583333	1000	1	10	1	2	1	2	41.4	3	8000	22
62	1	52	2704	1	0	1666.67	1	12	1	2	1	1	41.4	1	4000	22
63	1	68	4624	1	0.658683	100	1	14	1	2	1	1	41.4	1	5566.67	22
64	1	52	2704	2	0.3	700	1	100	1	2	1	1	25.2	2	33333.3	5
65	1	70	4900	1	0.166667	1000	1	3	2	2	2	2	25.2	4	1800	20
66	1	75	5625	1	0.375	500	1	2	2	2	1	1	25.2	4	800	20
67	1	64	4096	1	0.85	1000	1	3	2	2	1	1	25.2	4	10000	20
68	1	65	4225	2	0.230769	833.333	1	12	1	2	1	2	25.2	2	2600	20
69	1	73	5329	1	0	250	1	8	0	2	1	1	34.4	1	1000	10
70	1	53	2809	2	0	3125	1	9.6	0	2	1	2	34.4	2	7500	10
71	1	65	4225	2	0	500	1	6	0	2	1	1	34.4	1	1500	10
72	1	52	2704	2	1	500	1	6	1	2	1	2	34.4	3	20000	3
73	1	45	2025	2	0.25	3000	1	10	1	1	1	1	31.6	2	10000	10
74	1	46	2116	3	0.04	1600	1	30	1	1	1	1	31.6	1	12500	30
75	1	59	3481	1	0.6	1000	1	8	2	2	1	2	31.6	3	4000	22
76	1	75	5625	1	0	1000	1	1	1	2	1	2	25.2	4	500	20
77	1	64	4096	1	0.375	1250	1	8	1	2	1	1	25.2	1	4000	5
78	1	33	1089	3	0	675.676	1	7.4	2	2	1	1	25.2	2	1250	10
79	1	71	5041	1	0.7	666.667	1	9	1	2	1	1	25.2	2	3333.33	5
80	1	62	3844	3	0	1000	1	20	2	1	1	2	25.2	1	5000	10
81	1	52	2704	2	0.666667	1000	1	10	2	2	1	1	25.2	2	10000	5
82	1	65	4225	1	0.166667	1250	1	8	1	2	2	2	25.2	1	3000	5
83	1	46	2116	1	0.6	1000	1	20	2	2	2	1	20.1	2	10000	5
84	1	48	2304	3	0.531915	916.667	1	12	2	1	2	2	20.1	1	5875	5
85	1	67	4489	1	0	1071.43	1	2.8	2	2	2	2	20.1	4	3000	5
86	1	77	5929	1	0.75	250	1	8	2	2	2	2	20.1	4	2666.67	5
87	1	41	1681	4	0.8	3333.33	1	3	1	2	1	2	20.1	2	10000	20
88	1	47	2209	3	0.485714	782.609	1	23	2	2	2	2	20.1	1	8750	20
89	1	56	3136	1	0.666667	2500	1	4	2	2	1	2	31.6	1	7500	22
90	1	52	2704	2	0.9	1000	1	4	2	2	1	2	31.6	1	12500	16
91	1	48	2304	2	0.833333	1111.11	1	9	1	2	1	2	31.6	4	15000	22
92	1	62	3844	3	0.6	1000	1	2	2	2	1	2	31.6	1	5000	22
93	1	65	4225	2	0.5	1136.36	1	8.8	2	2	1	2	25.2	2	4000	5
94	1	65	4225	1	0	1666.67	1	12	2	2	2	2	25.2	1	5000	5
95	1	68	4624	1	0	1111.11	1	9	2	2	1	2	25.2	1	5000	5
96	1	62	3844	1	0.857143	2500	1	2	2	2	2	2	25.2	2	8750	5
97	1	55	3025	2	0.95	352.941	1	8.5	2	2	1	2	25.2	1	7500	5
98	1	81	6561	1	0.833333	1000	1	4	2	2	2	1	25.2	4	4800	10
99	1	61	3721	1	1	967.742	1	1.24	2	2	2	2	25.2	1	5890	10
100	1	68	4624	1	1	1000	1	4	2	2	1	2	25.2	1	4800	10
101	1	53	2809	3	0.882353	300	1	20	2	2	1	2	25.2	2	12750	10
102	1	62	3844	1	0	1315.79	1	3.8	2	2	1	2	25.2	1	2500	10
103	1	71	5041	2	0.84127	666.667	1	3	2	2	1	2	25.2	2	6300	10
104	1	48	2304	2	0.85	526.316	1	5.7	2	2	1	2	25.2	1	6666.67	10
105	1	58	3364	3	0.714286	2631.58	1	3.8	2	2	1	2	25.2	3	17500	10
106	1	65	4225	1	0.75	531.915	1	9.4	2	2	1	2	25.2	1	4000	10
107	1	51	2601	1	0.4	1500	1	10	2	2	1	2	25.2	2	8333.33	10
108	1	51	2601	3	0.75	515.464	1	9.7	2	2	1	2	25.2	1	4000	10
109	1	45	2025	3	0.4	847.458	1	3.54	2	1	2	2	25.2	2	1250	1
110	1	47	2209	1	0	1000	1	30	2	1	2	2	20.1	2	7500	1
111	1	73	5329	1	0	250	1	8	0	2	1	1	34.4	1	1000	10
112	1	53	2809	2	0	3125	1	9.6	0	2	1	2	34.4	2	7500	10
113	1	65	4225	2	0	500	1	6	0	2	1	1	34.4	1	1500	10
114	1	52	2704	2	1	500	1	6	1	2	1	2	34.4	3	20000	3
115	1	44	1936	2	0	900.901	1	11.1	2	2	2	2	20.1	1	3333.33	5
116	1	71	5041	1	1	803.571	1	5.6	2	2	2	2	20.1	1	1800	5
117	1	67	4489	1	0	771.429	1	5.6	2	2	2	2	20.1	1	2160	5
118	1	64	4096	1	0	4615.38	1	13	2	2	1	1	31.6	1	20000	22
119	1	62	3844	3	0.933333	1111.11	1	18	2	2	1	2	31.6	1	33333.3	20
120	1	64	4096	2	0.883333	636.364	1	11	2	2	1	2	31.6	1	8571.43	22
121	1	73	5329	1	0	250	1	8	0	2	1	1	34.4	1	1000	10
122	1	53	2809	2	0	3125	1	9.6	0	2	1	2	34.4	2	7500	10
123	1	65	4225	2	0	500	1	6	0	2	1	1	34.4	1	1500	10
124	1	52	2704	2	1	500	1	6	1	2	1	2	34.4	3	20000	3
125	1	45	2025	2	0.25	3000	1	10	1	1	1	1	31.6	2	10000	10
126	1	46	2116	3	0.04	1600	1	30	1	1	1	1	31.6	1	12500	30
127	1	59	3481	1	0.6	1000	1	8	2	2	1	2	31.6	3	4000	22
128	1	51	2601	1	0.766667	1000	1	7	2	2	2	1	31.6	3	7500	20
129	1	45	2025	2	0	2727.27	1	11	2	2	1	2	31.6	1	7500	22
130	1	51	2601	1	0.766667	1000	1	7	2	2	1	2	31.6	1	7500	22
131	1	70	4900	1	0	1500	1	2	1	2	2	2	25.2	1	1500	22
132	1	62	3844	2	0	1000	1	8	2	2	2	1	25.2	1	4000	22
133	1	65	4225	2	0	857.143	1	7	1	2	2	1	25.2	1	1200	22
134	1	75	5625	1	0	416.667	1	2.4	1	2	1	1	25.2	1	500	5
135	1	37	1369	2	0	1388.89	1	7.2	1	2	1	2	25.2	1	3333.33	10
136	1	67	4489	2	0	136.364	1	11	1	2	2	2	25.2	1	1500	10
137	1	49	2401	2	0.1	450	1	40	2	2	2	2	8.7	2	5000	10
138	1	65	4225	2	0	500	1	6	0	2	1	1	34.4	1	1500	10
139	1	52	2704	2	1	500	1	6	1	2	1	2	34.4	3	20000	3
140	1	45	2025	2	0.25	3000	1	10	1	1	1	1	31.6	2	10000	10
141	1	46	2116	3	0.04	1600	1	30	1	1	1	1	31.6	1	12500	30
142	1	67	4489	2	0	312.5	1	16	2	2	2	2	8.7	1	1250	10
143	1	67	4489	1	1	535.714	1	2.8	2	2	2	2	8.7	1	1500	10
144	1	72	5184	1	0	1000	1	4	2	2	1	2	41.4	1	2000	22
145	1	65	4225	1	0	571.429	1	7	2	2	2	1	25.2	1	1333.33	10
146	1	68	4624	1	0	200	1	10	2	2	1	2	25.2	1	400	4
147	1	52	2704	2	0	888.889	1	9	2	2	1	2	25.2	1	2000	10
148	1	52	2704	2	0.666667	625	1	8	1	2	1	2	25.2	2	3750	10
149	1	61	3721	2	0.4	1500	1	4	2	2	1	2	25.2	1	2500	5
150	1	45	2025	3	0.25	714.286	1	7	2	2	1	2	25.2	2	2000	1
151	1	40	1600	2	0	3600	1	5	2	2	1	2	25.2	1	3600	5
152	1	46	2116	2	0.65	500	1	14	1	2	1	2	25.2	2	4000	10
153	1	75	5625	2	0.789062	710.526	1	3.8	1	1	1	2	25.2	2	6400	10
154	1	57	3249	2	0.545455	714.286	1	7	2	2	1	2	20.1	1	2200	3
155	1	66	4356	1	0.6	1000	1	20	1	2	2	1	20.1	1	8333.33	1
156	1	47	2209	2	0.375	8333.33	1	6	2	2	1	1	31.6	2	26666.7	22
157	1	40	1600	2	0.921053	1000	1	6	1	2	1	2	31.6	3	25333.3	30
158	1	47	2209	4	0.1	900	1	10	1	1	1	2	31.6	2	2500	3
159	1	53	2809	3	0	1200	1	50	1	1	1	2	22	1	15000	3
160	1	43	1849	3	0.88	1000	1	6	1	2	1	2	31.6	3	16666.7	22
161	1	47	2209	2	0.048	9000	1	10	1	2	1	1	31.6	1	25000	20
162	1	60	3600	2	0.9	833.333	1	12	1	2	1	2	31.6	4	16666.7	22
163	1	76	5776	2	0.7	1578.95	1	19	1	1	1	1	31.6	1	20000	30
164	1	63	3969	2	0.625	1000	1	12	1	2	1	2	31.6	4	5333.33	30
165	1	64	4096	1	0	1250	1	8	1	2	1	2	25.2	4	2500	22
166	1	51	2601	2	0.8	1500	1	8	1	1	1	2	25.2	3	15000	20
167	1	70	4900	3	0.8	833.333	1	12	1	2	1	2	25.2	1	8333.33	20
168	1	47	2209	1	0.4	1875	1	8	1	2	2	2	25.2	2	8333.33	15
169	1	33	1089	2	0	750	1	4	1	2	1	1	25.2	3	750	15
170	1	24	576	2	0	833.333	1	12	1	2	1	2	25.2	2	2500	15
171	1	49	2401	1	0.75	1250	1	8	1	2	1	2	25.2	2	10000	15
172	1	60	3600	1	0.8	909.091	1	11	1	2	1	2	25.2	1	10000	20
173	1	47	2209	2	1	1000	1	2	1	1	1	2	25.2	4	4000	12
174	1	68	4624	3	1	1000	1	8	1	2	1	1	25.2	4	16666.7	12
175	1	68	4624	1	0	1666.67	1	6	1	2	1	1	25.2	1	5000	5
176	1	55	3025	2	0.75	909.091	1	11	1	2	1	2	20.1	2	8000	10
177	1	54	2916	3	0.821918	1000	1	13	1	1	1	1	31.6	3	18250	20
178	1	62	3844	1	0	636.364	1	11	1	2	1	1	31.6	1	1166.67	20
179	1	66	4356	2	0.666667	1666.67	1	6	1	1	1	2	31.6	4	10000	22
180	1	68	4624	1	0.833333	1000	1	4	1	2	1	2	31.6	1	12000	22
181	1	59	3481	2	0.5	2000	1	2	1	2	1	2	31.6	2	8000	23
182	1	56	3136	1	0	1428.57	1	7	1	2	1	2	31.6	1	2500	22
183	1	70	4900	3	0.4	666.667	1	9	1	2	1	1	25.2	2	5000	10
184	1	56	3136	3	0.84	1000	1	8	1	2	1	2	25.2	1	12500	10
185	1	66	4356	5	0.968724	546.774	1	1.24	1	2	1	1	25.2	4	5419.5	5
186	1	63	3969	1	0.966667	250	1	4	1	1	1	1	25.2	1	5000	5
187	1	46	2116	3	0.416667	2058.82	1	17	1	2	2	2	25.2	1	15000	15
188	1	40	1600	2	0	3600	1	5	2	2	1	2	25.2	1	3600	5
189	1	46	2116	2	0.65	500	1	14	1	2	1	2	25.2	2	4000	10
190	1	77	5929	1	0.75	250	1	8	2	2	2	2	20.1	4	2666.67	5
191	1	56	3136	3	1	1754.39	1	11.4	1	2	1	2	25.2	4	12500	15
192	1	50	2500	3	0.857143	2000	1	5	1	2	2	2	25.2	2	14000	15
193	1	42	1764	2	0.888889	684.932	1	7.3	1	2	1	2	25.2	2	11250	5
194	1	61	3721	2	0.4	1500	1	4	2	2	1	2	25.2	1	2500	5
195	1	45	2025	3	0.25	714.286	1	7	2	2	1	2	25.2	2	2000	1
196	1	45	2025	2	0.25	3000	1	10	1	1	1	1	31.6	2	10000	10
197	1	46	2116	3	0.04	1600	1	30	1	1	1	1	31.6	1	12500	30
198	1	59	3481	1	0.6	1000	1	8	2	2	1	2	31.6	3	4000	22
199	1	75	5625	1	0	1000	1	1	1	2	1	2	25.2	4	500	20
200	1	64	4096	1	0.375	1250	1	8	1	2	1	1	25.2	1	4000	5
201	1	40	1600	2	0	3600	1	5	2	2	1	2	25.2	1	3600	5
202	1	46	2116	2	0.65	500	1	14	1	2	1	2	25.2	2	4000	10
203	1	51	2601	3	0.333333	1000	1	20	1	1	1	2	25.2	2	7500	5
204	1	54	2916	4	0.4	8571.43	1	1.4	1	2	1	1	29.5	1	4000	10
205	1	49	2401	2	0.5	2500	1	4	1	1	1	2	43.1	1	5000	10
206	1	62	3844	1	0.5	1000	1	10	2	2	2	1	25.2	2	4000	10
207	1	65	4225	2	0	857.143	1	7	1	2	2	1	25.2	1	1200	22
208	1	75	5625	1	0	416.667	1	2.4	1	2	1	1	25.2	1	500	5
209	1	73	5329	1	0	250	1	8	0	2	1	1	34.4	1	1000	10
210	1	53	2809	2	0	3125	1	9.6	0	2	1	2	34.4	2	7500	10
211	1	65	4225	2	0	500	1	6	0	2	1	1	34.4	1	1500	10
212	1	52	2704	2	1	500	1	6	1	2	1	2	34.4	3	20000	3
213	1	45	2025	2	0.25	3000	1	10	1	1	1	1	31.6	2	10000	10
214	1	46	2116	3	0.04	1600	1	30	1	1	1	1	31.6	1	12500	30
215	1	59	3481	1	0.6	1000	1	8	2	2	1	2	31.6	3	4000	22
216	1	37	1369	2	0	1388.89	1	7.2	1	2	1	2	25.2	1	3333.33	10
217	1	53	2809	2	0	3125	1	9.6	0	2	1	2	34.4	2	7500	10
218	1	65	4225	2	0	500	1	6	0	2	1	1	34.4	1	1500	10
219	1	52	2704	2	1	500	1	6	1	2	1	2	34.4	3	20000	3
220	1	45	2025	2	0.25	3000	1	10	1	1	1	1	31.6	2	10000	10
221	1	46	2116	3	0.04	1600	1	30	1	1	1	1	31.6	1	12500	30
222	1	67	4489	2	0	136.364	1	6	1	2	2	2	25.2	1	1500	10
223	1	65	4225	1	0	571.429	1	7	2	2	2	1	25.2	1	1333.33	10
224	1	68	4624	1	0	200	1	10	2	2	1	2	25.2	1	400	4
225	1	52	2704	2	0	888.889	1	9	2	2	1	2	25.2	1	2000	10
226	1	52	2704	2	0.666667	625	1	8	1	2	1	2	25.2	2	3750	10
227	1	61	3721	2	0.4	1500	1	4	2	2	1	2	25.2	1	2500	5
228	1	45	2025	3	0.25	714.286	1	7	2	2	1	2	25.2	2	2000	1
229	1	40	1600	2	0	3600	1	5	2	2	1	2	25.2	1	3600	5
230	1	45	2025	3	0.25	714.286	1	7	2	2	1	2	25.2	2	2000	1
231	1	40	1600	2	0	3600	1	5	2	2	1	2	25.2	1	3600	5
232	1	46	2116	2	0.65	500	1	14	1	2	1	2	25.2	2	4000	10
233	1	46	2116	2	0.65	500	1	14	1	2	1	2	25.2	2	4000	10
234	1	77	5929	1	0.75	250	1	8	2	2	2	2	20.1	4	2666.67	5
235	1	41	1681	4	0.8	3333.33	1	3	1	2	1	2	20.1	2	10000	20
236	1	47	2209	3	0.485714	782.609	1	23	2	2	2	2	20.1	1	8750	20
237	1	56	3136	1	0.666667	2500	1	4	2	2	1	2	31.6	1	7500	22
238	1	52	2704	2	0.9	1000	1	4	2	2	1	2	31.6	1	12500	16
239	1	48	2304	2	0.833333	1111.11	1	9	1	2	1	2	31.6	4	15000	22
240	1	62	3844	3	0.6	1000	1	2	2	2	1	2	31.6	1	5000	22

## Sheet: renting-in and non-participate
编号	y	age	age2	edu	rate	land	insur	area	subsidy	tech	contract	organization	distance	parttime	income	time
1	0	48	2304	1	0.95	555.556	1	1.8	1	2	1	2	40	1	6666.67	0
2	0	72	5184	1	0.833333	833.333	1	1.2	1	2	2	2	35	1	3000	0		psmatch2 y age age2 edu rate land insur area subsidy tech contract organization distance partime, outcome(
3	0	58	3364	2	0.85	857.143	1	3.5	1	2	1	2	40	2	2857.14	0
4	0	52	2704	1	0.92	444.444	1	1.8	1	2	1	2	35	2	3333.33	0
5	0	53	2809	3	0.25	1500	1	2	1	2	2	2	40	1	1333.33	0
6	0	64	4096	1	0.5	1500	1	2	2	2	1	2	35	1	3000	0
7	0	55	3025	2	0.872881	625	1	2.4	1	2	2	2	30	1	5900	0
9	0	48	2304	1	0.94	300	1	10	1	2	1	2	30	2	12500	0
10	0	70	4900	1	0	2000	1	3	1	2	1	2	30	1	3000	0
11	0	61	3721	2	0	2000	1	3	1	2	1	2	30	1	3000	0
12	0	80	6400	1	0	1000	1	3	1	2	1	2	30	1	1500	0
13	0	64	4096	1	0.923729	300	1	6	1	2	1	2	30	2	11800	0
14	0	67	4489	1	0.892	300	1	1.8	1	2	2	2	30	1	5000	0
15	0	38	1444	1	0.92	300	1	8	1	2	2	2	30	3	10000	0
16	0	77	5929	1	0.75	400	1	3	1	2	1	2	30	1	2400	0
17	0	72	5184	2	0.375	833.333	1	7.2	1	2	2	2	30	1	1920	0
18	0	57	3249	1	0	600	1	5	1	2	2	2	35	1	1000	0
19	0	49	2401	2	0	1500	1	2	1	1	1	2	35	1	1000	0
20	0	60	3600	2	0	952.381	1	4.2	1	2	1	2	30	1	1333.33	0
21	0	64	4096	2	0.875498	1000	1	13	1	2	1	2	25	3	17402.7	0
22	0	69	4761	2	0.9	1000	1	3	1	2	1	2	30	1	10000	0
23	0	49	2401	2	0.825	1000	1	7	1	2	1	2	30	2	13333.3	0
24	0	47	2209	2	0.819672	1000	1	11	1	2	1	2	30	1	20333.3	0
25	0	47	2209	2	0.263158	2000	1	7	1	2	1	1	30	1	4750	0
26	0	47	2209	1	0.850919	1200	1	7.3	1	2	1	2	30	2	14690	0
27	0	46	2116	2	0	666.667	1	30	1	2	1	2	40	1	5000	0
28	0	46	2116	2	0	1000	1	10	1	2	1	2	40	1	2500	0
29	0	82	6724	1	1	0	1	2	1	2	1	2	40	1	750	0
30	0	58	3364	2	0	1000	1	8	1	2	1	2	30	1	2666.67	0
31	0	64	4096	1	0	625	1	8	1	2	1	2	30	1	2500	0
32	0	65	4225	1	0	1428.57	1	7	1	2	1	2	30	1	3333.33	0
33	0	72	5184	1	0	1000	1	2	1	2	2	2	25	1	1000	0
34	0	57	3249	3	0	1000	1	2	1	2	1	2	25	1	1000	0
35	0	67	4489	2	0	1785.71	1	5.6	1	2	1	2	25	1	1666.67	0
36	0	66	4356	2	0	1000	1	6	1	2	1	2	25	1	2000	0
37	0	62	3844	3	0	1190.48	1	8.4	1	2	1	2	25	1	1666.67	0
38	0	52	2704	2	0.6	1666.67	1	12	1	2	1	2	30	2	6250	0
39	0	43	1849	2	0.8	2500	1	4	1	2	1	2	30	2	16666.7	0
40	0	41	1681	2	0.9	1000	1	4	1	2	1	2	35	1	10000	0
41	0	38	1444	2	0.6	1250	1	8	1	2	1	1	70	1	6250	0
42	0	46	2116	2	0	1000	1	10	1	2	1	2	40	1	2500	0
43	0	82	6724	1	1	0	1	2	1	2	1	2	40	1	750	0
44	0	41	1681	2	0.9	1000	1	4	1	2	1	2	35	1	10000	0
45	0	38	1444	2	0.6	1250	1	8	1	2	1	1	70	1	6250	0
46	0	79	6241	1	0	2000	1	3	1	2	1	2	30	1	3000	0
47	0	78	6084	1	0	1333.33	1	3	1	2	1	2	30	1	2000	0
48	0	37	1369	2	0.95	333.333	1	3	1	2	1	2	30	2	13333.3	0
49	0	54	2916	3	0.75	1428.57	1	7	1	1	1	2	30	2	20000	0
50	0	57	3249	3	0.25	3333.33	1	9	1	1	1	2	20	2	8000	0
51	0	75	5625	1	0.2	9523.81	1	4.2	1	2	1	2	30	1	50000	0
52	0	58	3364	2	0.85	857.143	1	3.5	1	2	1	2	40	2	2857.14	0
53	0	70	4900	1	0	2000	1	3	1	2	1	2	30	1	3000	0
54	0	61	3721	2	0	2000	1	3	1	2	1	2	30	1	3000	0
55	0	80	6400	1	0	1000	1	3	1	2	1	2	30	1	1500	0
56	0	56	3136	2	0.857143	1000	1	5	1	2	1	2	30	2	7000	0
57	0	70	4900	1	0.810811	1000	1	7	1	2	1	2	30	1	7400	0
58	0	36	1296	2	0.526316	1000	1	9	1	2	1	2	30	2	3800	0
59	0	58	3364	2	0.909091	2222.22	1	9	1	2	1	2	30	2	73333.3	0
60	0	54	2916	3	0	2500	1	6	1	2	1	2	30	1	5000	0
61	0	70	4900	1	0.833333	500	1	4	1	2	1	2	30	1	3000	0
62	0	55	3025	2	0	1612.9	1	6.2	1	2	2	2	30	1	2500	0
63	0	53	2809	1	0	1666.67	1	6	1	2	2	2	30	1	2500	0
64	0	78	6084	1	0	6666.67	1	1.5	1	2	2	2	30	1	5000	0
65	0	58	3364	2	0.689655	1000	1	4.5	1	2	1	2	30	2	4833.33	0
66	0	52	2704	2	0.526316	1000	1	9	1	2	1	2	30	2	4750	0
67	0	57	3249	3	0	1000	1	6	1	2	1	2	30	1	3000	0
68	0	53	2809	2	0.833333	500	1	8	1	2	1	1	35	2	8000	0
69	0	66	4356	1	0	1333.33	1	3	1	2	1	2	35	1	2000	0
70	0	40	1600	3	0.885714	888.889	1	9	1	2	1	2	35	2	11666.7	0
71	0	46	2116	2	0.666667	909.091	1	11	1	2	2	2	35	2	7500	0
72	0	46	2116	2	0	666.667	1	30	1	2	1	2	40	1	5000	0
73	0	46	2116	2	0	1000	1	10	1	2	1	2	40	1	2500	0
74	0	82	6724	1	1	0	1	2	1	2	1	2	40	1	750	0
75	0	46	2116	2	0	666.667	1	30	1	2	1	2	40	1	5000	0
76	0	46	2116	2	0	1000	1	10	1	2	1	2	40	1	2500	0
77	0	82	6724	1	1	0	1	2	1	2	1	2	40	1	750	0
78	0	58	3364	2	0	1000	1	8	1	2	1	2	30	1	2666.67	0
79	0	64	4096	1	0	625	1	8	1	2	1	2	30	1	2500	0
80	0	65	4225	1	0	1428.57	1	7	1	2	1	2	30	1	3333.33	0
81	0	41	1681	2	0.9	1000	1	4	1	2	1	2	35	1	10000	0
82	0	38	1444	2	0.6	1250	1	8	1	2	1	1	70	1	6250	0
83	0	56	3136	2	0.933333	1000	1	5	1	2	1	2	35	2	15000	0
84	0	76	5776	2	0.8	625	1	8	1	2	1	1	30	1	6250	0
85	0	58	3364	3	0	266.667	1	7.5	1	2	1	2	35	1	500	0
86	0	67	4489	1	0.892	300	1	1.8	1	2	2	2	30	1	5000	0
87	0	38	1444	1	0.92	300	1	8	1	2	2	2	30	3	10000	0
88	0	77	5929	1	0.75	400	1	3	1	2	1	2	30	1	2400	0
89	0	72	5184	2	0.375	833.333	1	7.2	1	2	2	2	30	1	1920	0
90	0	70	4900	1	0.714286	1000	1	4	1	2	1	1	35	2	7000	0
91	0	67	4489	1	0.857143	250	1	4	1	2	1	2	40	2	7000	0
92	0	46	2116	2	0.933333	500	1	4	1	2	1	2	40	2	6000	0
93	0	65	4225	1	0.803279	285.714	1	7	1	2	1	2	40	1	6100	0
94	0	48	2304	2	0.25	1034.48	1	5.8	1	2	1	2	60	1	2666.67	0
95	0	54	2916	2	0.78125	1200	1	7	1	2	1	2	30	1	7680	0
96	0	50	2500	3	0.666667	2000	1	5	1	2	1	2	30	2	7500	0
97	0	55	3025	2	0.5	1428.57	1	7	1	2	1	2	3	1	5000	0
98	0	50	2500	1	0.5	769.231	0	6.5	1	2	2	2	30	2	3333.33	0
99	0	37	1369	2	0.866667	481.928	1	8.3	1	2	1	2	30	2	7500	0
100	0	37	1369	2	0.95	333.333	1	3	1	2	1	2	30	2	13333.3	0
101	0	54	2916	3	0.75	1428.57	1	7	1	1	1	2	30	2	20000	0
102	0	57	3249	3	0.25	3333.33	1	9	1	1	1	2	20	2	8000	0
103	0	75	5625	1	0.2	9523.81	1	4.2	1	2	1	2	30	1	50000	0
104	0	58	3364	2	0.85	857.143	1	3.5	1	2	1	2	40	2	2857.14	0
105	0	52	2704	1	0.92	444.444	1	1.8	1	2	1	2	35	2	3333.33	0
106	0	53	2809	3	0.25	1500	1	2	1	2	2	2	40	1	1333.33	0
107	0	64	4096	1	0.5	1500	1	2	2	2	1	2	35	1	3000	0
108	0	55	3025	2	0.872881	625	1	2.4	1	2	2	2	30	1	5900	0
109	0	63	3969	2	0.863636	1000	1	1.2	1	2	1	2	40	2	4400	0
110	0	70	4900	1	0.2	1600	1	2.5	1	2	1	2	40	1	2500	0
111	0	69	4761	2	0.9	1000	1	3	1	2	1	2	30	1	10000	0
112	0	49	2401	2	0.825	1000	1	7	1	2	1	2	30	2	13333.3	0
113	0	51	2601	1	0.935714	1000	1	4.5	1	2	1	2	30	1	14000	0
114	0	52	2704	1	0.152542	6250	1	1.6	1	2	1	2	40	1	3933.33	0
115	0	52	2704	1	0.946429	1000	1	3	1	2	1	2	40	2	18666.7	0
116	0	55	3025	3	0.666667	1428.57	1	7	1	2	1	2	40	2	15000	0
117	0	73	5329	1	0.779874	1000	1	7	1	2	1	2	35	4	5300	0
118	0	42	1764	1	0.75	625	1	8	1	2	1	2	35	1	6666.67	0
119	0	66	4356	1	0.782609	125	1	8	1	2	1	2	35	2	1150	0
120	0	58	3364	3	0.970874	166.667	1	6	1	2	1	2	35	1	20600	0
121	0	67	4489	1	0.830508	500	1	8	1	2	1	2	35	2	5900	0
122	0	55	3025	1	0.75	555.556	1	9	1	2	1	2	30	1	6666.67	0
123	0	52	2704	1	0.766667	853.659	1	8.2	1	2	1	2	35	2	6000	0
124	0	59	3481	1	0.625	857.143	1	7	1	2	1	2	35	2	5333.33	0
125	0	47	2209	4	0.875	657.895	1	7.6	1	1	1	2	30	1	10000	0
126	0	44	1936	1	0.909091	400	1	6	1	2	1	2	30	1	8800	0
127	0	72	5184	2	0.632959	700	1	2.8	1	2	2	2	30	1	2670	0
128	0	43	1849	2	1	454.545	1	4.4	1	2	2	2	30	2	5000	0
129	0	55	3025	2	0.872881	625	1	2.4	1	2	2	2	30	1	5900	0
130	0	51	2601	2	1.59322	300	1	10	1	2	1	2	30	2	1966.67	0
131	0	48	2304	1	0.94	300	1	10	1	2	1	2	30	2	12500	0
132	0	64	4096	1	0.923729	300	1	6	1	2	1	2	30	2	11800	0
133	0	67	4489	1	0.892	300	1	1.8	1	2	2	2	30	1	5000	0
134	0	38	1444	1	0.92	300	1	8	1	2	2	2	30	3	10000	0
135	0	77	5929	1	0.75	400	1	3	1	2	1	2	30	1	2400	0
136	0	72	5184	2	0.375	833.333	1	7.2	1	2	2	2	30	1	1920	0
137	0	62	3844	2	0.911972	1000	1	5	1	2	1	2	30	2	18933.3	0
138	0	73	5329	1	0.741379	1000	1	3	1	2	1	2	30	1	5800	0
139	0	43	1849	2	0.8	2500	1	4	1	2	1	2	30	2	16666.7	0
140	0	41	1681	2	0.9	1000	1	4	1	2	1	2	35	1	10000	0
141	0	38	1444	2	0.6	1250	1	8	1	2	1	1	70	1	6250	0
142	0	46	2116	2	0	1000	1	10	1	2	1	2	40	1	2500	0
143	0	82	6724	1	1	0	1	2	1	2	1	2	40	1	750	0
144	0	41	1681	2	0.9	1000	1	4	1	2	1	2	35	1	10000	0
145	0	38	1444	2	0.6	1250	1	8	1	2	1	1	70	1	6250	0
146	0	79	6241	1	0	2000	1	3	1	2	1	2	30	1	3000	0
147	0	54	2916	2	0	1250	1	8	1	2	1	2	25	1	5000	0
148	0	64	4096	2	0.875498	1000	1	13	1	2	1	2	25	3	17402.7	0
149	0	48	2304	1	0.94	300	1	10	1	2	1	2	30	2	12500	0
150	0	64	4096	1	0.923729	300	1	6	1	2	1	2	30	2	11800	0
151	0	67	4489	1	0.892	300	1	1.8	1	2	2	2	30	1	5000	0
152	0	38	1444	1	0.92	300	1	8	1	2	2	2	30	3	10000	0
153	0	77	5929	1	0.75	400	1	3	1	2	1	2	30	1	2400	0
154	0	72	5184	2	0.375	833.333	1	7.2	1	2	2	2	30	1	1920	0
155	0	69	4761	2	0.9	1000	1	3	1	2	1	2	30	1	10000	0
156	0	49	2401	2	0.825	1000	1	7	1	2	1	2	30	2	13333.3	0
157	0	51	2601	1	0.935714	1000	1	4.5	1	2	1	2	30	1	14000	0
158	0	76	5776	2	0.923451	900	1	7	1	2	1	2	30	1	16460	0
159	0	74	5476	2	0.842105	1500	1	3	1	2	1	2	28	1	14250	0
160	0	68	4624	1	0	1000	1	6	1	2	1	2	30	1	3000	0
161	0	68	4624	1	0.78125	2000	1	7	1	2	2	2	40	1	10666.7	0
162	0	68	4624	2	0.991736	416.667	1	1.2	1	2	2	2	40	3	10083.3	0
163	0	52	2704	2	0	6666.67	1	3	1	1	1	2	35	1	5000	0
164	0	69	4761	1	0.877193	1000	1	7	1	2	1	2	35	2	19000	0
165	0	50	2500	1	0.78125	1750	1	1.6	1	2	1	2	35	1	4266.67	0
166	0	56	3136	2	0.9	555.556	1	3.6	1	2	1	2	35	2	3333.33	0
167	0	70	4900	1	0.8	1000	1	2	1	2	1	2	40	2	5000	0
168	0	72	5184	2	0.902256	1000	1	13	1	2	1	2	30	1	33250	0
169	0	62	3844	2	0.911972	1000	1	5	1	2	1	2	30	2	18933.3	0
170	0	73	5329	1	0.741379	1000	1	3	1	2	1	2	30	1	5800	0
171	0	54	2916	2	0	1250	1	8	1	2	1	2	25	1	5000	0
172	0	64	4096	2	0.875498	1000	1	13	1	2	1	2	25	3	17402.7	0
173	0	69	4761	2	0.9	1000	1	3	1	2	1	2	30	1	10000	0
174	0	49	2401	2	0.825	1000	1	7	1	2	1	2	30	2	13333.3	0
175	0	47	2209	2	0.819672	1000	1	11	1	2	1	2	30	1	20333.3	0
176	0	47	2209	2	0.263158	2000	1	7	1	2	1	1	30	1	4750	0
177	0	52	2704	1	0.946429	1000	1	3	1	2	1	2	40	2	18666.7	0
178	0	55	3025	3	0.666667	1428.57	1	7	1	2	1	2	40	2	15000	0
179	0	73	5329	1	0.779874	1000	1	7	1	2	1	2	35	4	5300	0
180	0	42	1764	1	0.75	625	1	8	1	2	1	2	35	1	6666.67	0
181	0	66	4356	1	0.782609	125	1	8	1	2	1	2	35	2	1150	0
182	0	47	2209	1	0.850919	1200	1	7.3	1	2	1	2	30	2	14690	0
183	0	46	2116	2	0	666.667	1	30	1	2	1	2	40	1	5000	0
184	0	46	2116	2	0	1000	1	10	1	2	1	2	40	1	2500	0
185	0	82	6724	1	1	0	1	2	1	2	1	2	40	1	750	0
186	0	41	1681	2	0.9	1000	1	4	1	2	1	2	35	1	10000	0
187	0	38	1444	2	0.6	1250	1	8	1	2	1	1	70	1	6250	0
188	0	61	3721	2	0	1333.33	1	6	1	2	1	2	30	2	1800	0
189	0	70	4900	1	0	2000	1	3	1	2	1	2	30	1	3000	0
190	0	61	3721	2	0	2000	1	3	1	2	1	2	30	1	3000	0
191	0	80	6400	1	0	1000	1	3	1	2	1	2	30	1	1500	0
192	0	56	3136	2	0.857143	1000	1	5	1	2	1	2	30	2	7000	0
193	0	70	4900	1	0.810811	1000	1	7	1	2	1	2	30	1	7400	0
194	0	36	1296	2	0.526316	1000	1	9	1	2	1	2	30	2	3800	0
195	0	69	4761	1	0	2000	1	5.6	1	2	1	2	30	1	5600	0
196	0	56	3136	1	0	1800	1	3	1	2	1	2	30	2	1800	0
197	0	73	5329	1	0	1500	1	4.2	1	2	1	2	30	1	3150	0
198	0	64	4096	2	0.943396	2000	1	6	1	2	1	2	30	2	53000	0
199	0	48	2304	1	0.95	555.556	1	1.8	1	2	1	2	40	1	6666.67	0
200	0	72	5184	1	0.833333	833.333	1	1.2	1	2	2	2	35	1	3000	0		psmatch2 y age age2 edu rate land insur area subsidy tech contract organization distance partime, outcome(
201	0	58	3364	2	0.85	857.143	1	3.5	1	2	1	2	40	2	2857.14	0
202	0	52	2704	1	0.92	444.444	1	1.8	1	2	1	2	35	2	3333.33	0
203	0	53	2809	3	0.25	1500	1	2	1	2	2	2	40	1	1333.33	0
204	0	64	4096	1	0.5	1500	1	2	2	2	1	2	35	1	3000	0
205	0	57	3249	1	0	600	1	5	1	2	2	2	35	1	1000	0
206	0	49	2401	2	0	1500	1	2	1	1	1	2	35	1	1000	0
207	0	60	3600	2	0	952.381	1	4.2	1	2	1	2	30	1	1333.33	0
208	0	58	3364	2	0	1000	1	8	1	2	1	2	30	1	2666.67	0
209	0	64	4096	1	0	625	1	8	1	2	1	2	30	1	2500	0
210	0	65	4225	1	0	1428.57	1	7	1	2	1	2	30	1	3333.33	0
211	0	57	3249	3	0	1000	1	2	1	2	1	2	25	1	1000	0
212	0	67	4489	2	0	1785.71	1	5.6	1	2	1	2	25	1	1666.67	0
213	0	66	4356	2	0	1000	1	6	1	2	1	2	25	1	2000	0
214	0	62	3844	3	0	1190.48	1	8.4	1	2	1	2	25	1	1666.67	0
215	0	65	4225	1	0	1428.57	1	7	1	2	1	2	30	1	3333.33	0
216	0	72	5184	1	0	1000	1	2	1	2	2	2	25	1	1000	0
217	0	57	3249	3	0	1000	1	2	1	2	1	2	25	1	1000	0
218	0	67	4489	2	0	1785.71	1	5.6	1	2	1	2	25	1	1666.67	0
219	0	66	4356	2	0	1000	1	6	1	2	1	2	25	1	2000	0
220	0	62	3844	3	0	1190.48	1	8.4	1	2	1	2	25	1	1666.67	0
221	0	52	2704	2	0.6	1666.67	1	12	1	2	1	2	30	2	6250	0
222	0	52	2704	2	0.6	1666.67	1	12	1	2	1	2	30	2	6250	0
223	0	43	1849	2	0.8	2500	1	4	1	2	1	2	30	2	16666.7	0
224	0	79	6241	1	0	2000	1	3	1	2	1	2	30	1	3000	0
225	0	61	3721	2	0	1333.33	1	6	1	2	1	2	30	2	1800	0
226	0	70	4900	1	0	2000	1	3	1	2	1	2	30	1	3000	0
227	0	61	3721	2	0	2000	1	3	1	2	1	2	30	1	3000	0
228	0	78	6084	1	0	1333.33	1	3	1	2	1	2	30	1	2000	0
229	0	70	4900	1	0	2000	1	3	1	2	1	2	30	1	3000	0
230	0	61	3721	2	0	2000	1	3	1	2	1	2	30	1	3000	0
231	0	80	6400	1	0	1000	1	3	1	2	1	2	30	1	1500	0
232	0	56	3136	2	0.857143	1000	1	5	1	2	1	2	30	2	7000	0
233	0	70	4900	1	0.810811	1000	1	7	1	2	1	2	30	1	7400	0
234	0	36	1296	2	0.526316	1000	1	9	1	2	1	2	30	2	3800	0
235	0	58	3364	2	0.909091	2222.22	1	9	1	2	1	2	30	2	73333.3	0
236	0	54	2916	3	0	2500	1	6	1	2	1	2	30	1	5000	0
237	0	70	4900	1	0.833333	500	1	4	1	2	1	2	30	1	3000	0
238	0	55	3025	2	0	1612.9	1	6.2	1	2	2	2	30	1	2500	0
239	0	53	2809	1	0	1666.67	1	6	1	2	2	2	30	1	2500	0
240	0	78	6084	1	0	6666.67	1	1.5	1	2	2	2	30	1	5000	0
241	0	58	3364	2	0.689655	1000	1	4.5	1	2	1	2	30	2	4833.33	0
242	0	52	2704	2	0.526316	1000	1	9	1	2	1	2	30	2	4750	0
243	0	57	3249	3	0	1000	1	6	1	2	1	2	30	1	3000	0
244	0	53	2809	2	0.833333	500	1	8	1	2	1	1	35	2	8000	0
245	0	66	4356	1	0	1333.33	1	3	1	2	1	2	35	1	2000	0
246	0	70	4900	1	0	2000	1	3	1	2	1	2	30	1	3000	0
247	0	61	3721	2	0	2000	1	3	1	2	1	2	30	1	3000	0
248	0	40	1600	3	0.885714	888.889	1	9	1	2	1	2	35	2	11666.7	0
249	0	46	2116	2	0.666667	909.091	1	11	1	2	2	2	35	2	7500	0
250	0	46	2116	2	0	666.667	1	30	1	2	1	2	40	1	5000	0
251	0	46	2116	2	0	1000	1	10	1	2	1	2	40	1	2500	0
252	0	82	6724	1	1	0	1	2	1	2	1	2	40	1	750	0
253	0	41	1681	2	0.9	1000	1	4	1	2	1	2	35	1	10000	0
254	0	38	1444	2	0.6	1250	1	8	1	2	1	1	70	1	6250	0
255	0	56	3136	2	0.933333	1000	1	5	1	2	1	2	35	2	15000	0
256	0	76	5776	2	0.8	625	1	8	1	2	1	1	30	1	6250	0
257	0	58	3364	3	0	266.667	1	7.5	1	2	1	2	35	1	500	0
258	0	70	4900	1	0.714286	1000	1	4	1	2	1	1	35	2	7000	0
259	0	67	4489	1	0.857143	250	1	4	1	2	1	2	40	2	7000	0
260	0	46	2116	2	0.933333	500	1	4	1	2	1	2	40	2	6000	0
261	0	65	4225	1	0.803279	285.714	1	7	1	2	1	2	40	1	6100	0
262	0	48	2304	2	0.25	1034.48	1	5.8	1	2	1	2	60	1	2666.67	0
263	0	54	2916	2	0.78125	1200	1	7	1	2	1	2	30	1	7680	0
264	0	50	2500	3	0.666667	2000	1	5	1	2	1	2	30	2	7500	0
265	0	55	3025	2	0.5	1428.57	1	7	1	2	1	2	3	1	5000	0
266	0	50	2500	1	0.5	769.231	0	6.5	1	2	2	2	30	2	3333.33	0
267	0	37	1369	2	0.866667	481.928	1	8.3	1	2	1	2	30	2	7500	0
268	0	69	4761	2	0.9	1000	1	3	1	2	1	2	30	1	10000	0
269	0	70	4900	1	0	2000	1	3	1	2	1	2	30	1	3000	0
270	0	61	3721	2	0	2000	1	3	1	2	1	2	30	1	3000	0
271	0	80	6400	1	0	1000	1	3	1	2	1	2	30	1	1500	0
272	0	49	2401	2	0.825	1000	1	7	1	2	1	2	30	2	13333.3	0
273	0	61	3721	2	0	1333.33	1	6	1	2	1	2	30	2	1800	0
274	0	69	4761	1	0	2000	1	5.6	1	2	1	2	30	1	5600	0
275	0	56	3136	1	0	1800	1	3	1	2	1	2	30	2	1800	0
276	0	73	5329	1	0	1500	1	4.2	1	2	1	2	30	1	3150	0
277	0	64	4096	2	0.943396	2000	1	6	1	2	1	2	30	2	53000	0
278	0	67	4489	3	0.798722	1800	1	8.4	1	2	1	2	30	1	8346.67	0
279	0	67	4489	1	0.810811	2000	1	3.5	1	2	1	2	30	1	9250	0
280	0	51	2601	1	0.935714	1000	1	4.5	1	2	1	2	30	1	14000	0
281	0	76	5776	2	0.923451	900	1	7	1	2	1	2	30	1	16460	0
282	0	74	5476	2	0.842105	1500	1	3	1	2	1	2	28	1	14250	0
283	0	68	4624	1	0	1000	1	6	1	2	1	2	30	1	3000	0
284	0	68	4624	1	0.78125	2000	1	7	1	2	2	2	40	1	10666.7	0
285	0	70	4900	1	0.2	1600	1	2.5	1	2	1	2	40	1	2500	0
286	0	69	4761	2	0.9	1000	1	3	1	2	1	2	30	1	10000	0
287	0	49	2401	2	0.825	1000	1	7	1	2	1	2	30	2	13333.3	0
288	0	37	1369	2	0.95	333.333	1	3	1	2	1	2	30	2	13333.3	0
289	0	54	2916	3	0.75	1428.57	1	7	1	1	1	2	30	2	20000	0
290	0	57	3249	3	0.25	3333.33	1	9	1	1	1	2	20	2	8000	0
291	0	75	5625	1	0.2	9523.81	1	4.2	1	2	1	2	30	1	50000	0
292	0	63	3969	1	0.833333	1142.86	1	7	1	2	1	2	35	1	16000	0
293	0	54	2916	2	0	1000	1	15	1	2	1	2	70	1	3750	0
294	0	37	1369	2	0.86	875	1	8	1	2	1	2	35	2	12500	0
295	0	70	4900	1	0	2000	1	3	1	2	1	2	30	1	3000	0
296	0	61	3721	2	0	2000	1	3	1	2	1	2	30	1	3000	0
297	0	80	6400	1	0	1000	1	3	1	2	1	2	30	1	1500	0
298	0	49	2401	1	0.7	1000	1	3	1	2	1	1	40	2	2000	0
299	0	65	4225	2	0	1136.36	1	8.8	1	2	1	2	35	2	2500	0
300	0	63	3969	2	0.863636	1000	1	1.2	1	2	1	2	40	2	4400	0
301	0	70	4900	1	0.2	1600	1	2.5	1	2	1	2	40	1	2500	0
302	0	52	2704	1	0.152542	6250	1	1.6	1	2	1	2	40	1	3933.33	0
303	0	52	2704	1	0.946429	1000	1	3	1	2	1	2	40	2	18666.7	0
304	0	55	3025	3	0.666667	1428.57	1	7	1	2	1	2	40	2	15000	0
305	0	73	5329	1	0.779874	1000	1	7	1	2	1	2	35	4	5300	0
306	0	42	1764	1	0.75	625	1	8	1	2	1	2	35	1	6666.67	0
307	0	66	4356	1	0.782609	125	1	8	1	2	1	2	35	2	1150	0
308	0	58	3364	3	0.970874	166.667	1	6	1	2	1	2	35	1	20600	0
309	0	67	4489	1	0.830508	500	1	8	1	2	1	2	35	2	5900	0
310	0	55	3025	1	0.75	555.556	1	9	1	2	1	2	30	1	6666.67	0
311	0	52	2704	1	0.766667	853.659	1	8.2	1	2	1	2	35	2	6000	0
312	0	59	3481	1	0.625	857.143	1	7	1	2	1	2	35	2	5333.33	0
313	0	47	2209	4	0.875	657.895	1	7.6	1	1	1	2	30	1	10000	0
314	0	44	1936	1	0.909091	400	1	6	1	2	1	2	30	1	8800	0
315	0	72	5184	2	0.632959	700	1	2.8	1	2	2	2	30	1	2670	0
316	0	43	1849	2	1	454.545	1	4.4	1	2	2	2	30	2	5000	0
317	0	61	3721	2	0	1333.33	1	6	1	2	1	2	30	2	1800	0
318	0	69	4761	1	0	2000	1	5.6	1	2	1	2	30	1	5600	0
319	0	56	3136	1	0	1800	1	3	1	2	1	2	30	2	1800	0
320	0	73	5329	1	0	1500	1	4.2	1	2	1	2	30	1	3150	0
321	0	55	3025	2	0.872881	625	1	2.4	1	2	2	2	30	1	5900	0
322	0	51	2601	2	1.59322	300	1	10	1	2	1	2	30	2	1966.67	0
323	0	48	2304	1	0.94	300	1	10	1	2	1	2	30	2	12500	0
324	0	64	4096	1	0.923729	300	1	6	1	2	1	2	30	2	11800	0
325	0	67	4489	1	0.892	300	1	1.8	1	2	2	2	30	1	5000	0
326	0	38	1444	1	0.92	300	1	8	1	2	2	2	30	3	10000	0
327	0	77	5929	1	0.75	400	1	3	1	2	1	2	30	1	2400	0
328	0	72	5184	2	0.375	833.333	1	7.2	1	2	2	2	30	1	1920	0
329	0	62	3844	2	0.911972	1000	1	5	1	2	1	2	30	2	18933.3	0
330	0	73	5329	1	0.741379	1000	1	3	1	2	1	2	30	1	5800	0
331	0	54	2916	2	0	1250	1	8	1	2	1	2	25	1	5000	0
332	0	64	4096	2	0.875498	1000	1	13	1	2	1	2	25	3	17402.7	0
333	0	69	4761	2	0.9	1000	1	3	1	2	1	2	30	1	10000	0
334	0	49	2401	2	0.825	1000	1	7	1	2	1	2	30	2	13333.3	0
335	0	51	2601	1	0.935714	1000	1	4.5	1	2	1	2	30	1	14000	0
336	0	76	5776	2	0.923451	900	1	7	1	2	1	2	30	1	16460	0
337	0	74	5476	2	0.842105	1500	1	3	1	2	1	2	28	1	14250	0
338	0	68	4624	1	0	1000	1	6	1	2	1	2	30	1	3000	0
339	0	68	4624	1	0.78125	2000	1	7	1	2	2	2	40	1	10666.7	0
340	0	68	4624	2	0.991736	416.667	1	1.2	1	2	2	2	40	3	10083.3	0
341	0	52	2704	2	0	6666.67	1	3	1	1	1	2	35	1	5000	0
342	0	69	4761	1	0.877193	1000	1	7	1	2	1	2	35	2	19000	0
343	0	50	2500	1	0.78125	1750	1	1.6	1	2	1	2	35	1	4266.67	0
344	0	56	3136	2	0.9	555.556	1	3.6	1	2	1	2	35	2	3333.33	0
345	0	70	4900	1	0.8	1000	1	2	1	2	1	2	40	2	5000	0
346	0	72	5184	2	0.902256	1000	1	13	1	2	1	2	30	1	33250	0
347	0	72	5184	2	0	1000	1	11	1	2	1	2	30	1	1375	0
348	0	67	4489	1	0.735294	1500	1	12	1	2	1	2	30	1	13600	0
349	0	68	4624	1	0	2000	1	10	1	2	1	1	30	1	3333.33	0
350	0	49	2401	1	0.416667	2000	1	14	1	2	1	1	30	1	8000	0
351	0	70	4900	1	0.544444	6666.67	1	7.5	1	2	1	2	30	1	28125	0
352	0	53	2809	3	0.25	1500	1	2	1	2	2	2	40	1	1333.33	0
353	0	64	4096	1	0.5	1500	1	2	2	2	1	2	35	1	3000	0
354	0	57	3249	1	0	600	1	5	1	2	2	2	35	1	1000	0
355	0	49	2401	2	0	1500	1	2	1	1	1	2	35	1	1000	0
356	0	60	3600	2	0	952.381	1	4.2	1	2	1	2	30	1	1333.33	0
357	0	58	3364	2	0	1000	1	8	1	2	1	2	30	1	2666.67	0
358	0	64	4096	1	0	625	1	8	1	2	1	2	30	1	2500	0
359	0	65	4225	1	0	1428.57	1	7	1	2	1	2	30	1	3333.33	0
360	0	40	1600	2	0.86	933.333	1	7.5	1	2	1	2	35	2	12500	0
361	0	47	2209	2	0.819672	1000	1	11	1	2	1	2	30	1	20333.3	0
362	0	47	2209	2	0.263158	2000	1	7	1	2	1	1	30	1	4750	0
363	0	47	2209	1	0.850919	1200	1	7.3	1	2	1	2	30	2	14690	0
364	0	61	3721	2	0	1333.33	1	6	1	2	1	2	30	2	1800	0
365	0	69	4761	1	0	2000	1	5.6	1	2	1	2	30	1	5600	0
366	0	56	3136	1	0	1800	1	3	1	2	1	2	30	2	1800	0
367	0	37	1369	2	0.95	333.333	1	3	1	2	1	2	30	2	13333.3	0
368	0	54	2916	3	0.75	1428.57	1	7	1	1	1	2	30	2	20000	0
369	0	57	3249	3	0.25	3333.33	1	9	1	1	1	2	20	2	8000	0
370	0	75	5625	1	0.2	9523.81	1	4.2	1	2	1	2	30	1	50000	0
371	0	73	5329	1	0	1500	1	4.2	1	2	1	2	30	1	3150	0
372	0	64	4096	2	0.943396	2000	1	6	1	2	1	2	30	2	53000	0
373	0	67	4489	3	0.798722	1800	1	8.4	1	2	1	2	30	1	8346.67	0
374	0	67	4489	1	0.810811	2000	1	3.5	1	2	1	2	30	1	9250	0
375	0	72	5184	1	0	2000	1	2.8	1	2	1	2	30	1	2800	0
376	0	58	3364	2	0	2000	1	3	1	2	1	2	30	2	1500	0
377	0	69	4761	1	0	2000	1	2.9	1	2	1	2	30	1	2900	0
378	0	61	3721	3	0.757576	1600	1	4	1	2	1	2	30	1	8800	0
379	0	46	2116	2	0	1000	1	10	1	2	1	2	40	1	2500	0
380	0	82	6724	1	1	0	1	2	1	2	1	2	40	1	750	0
381	0	41	1681	2	0.9	1000	1	4	1	2	1	2	35	1	10000	0
382	0	38	1444	2	0.6	1250	1	8	1	2	1	1	70	1	6250	0
383	0	46	2116	2	0	1000	1	10	1	2	1	2	40	1	2500	0
384	0	82	6724	1	1	0	1	2	1	2	1	2	40	1	750	0
385	0	41	1681	2	0.9	1000	1	4	1	2	1	2	35	1	10000	0
386	0	38	1444	2	0.6	1250	1	8	1	2	1	1	70	1	6250	0
387	0	56	3136	2	0.933333	1000	1	5	1	2	1	2	35	2	15000	0
388	0	69	4761	1	0	2000	1	5.6	1	2	1	2	30	1	5600	0
389	0	56	3136	1	0	1800	1	3	1	2	1	2	30	2	1800	0
390	0	57	3249	1	0	600	1	5	1	2	2	2	35	1	1000	0
391	0	49	2401	2	0	1500	1	2	1	1	1	2	35	1	1000	0
392	0	60	3600	2	0	952.381	1	4.2	1	2	1	2	30	1	1333.33	0
393	0	58	3364	2	0	1000	1	8	1	2	1	2	30	1	2666.67	0
394	0	64	4096	1	0	625	1	8	1	2	1	2	30	1	2500	0
395	0	65	4225	1	0	1428.57	1	7	1	2	1	2	30	1	3333.33	0
396	0	73	5329	1	0	1500	1	4.2	1	2	1	2	30	1	3150	0
397	0	64	4096	2	0.943396	2000	1	6	1	2	1	2	30	2	53000	0
398	0	48	2304	1	0.95	555.556	1	1.8	1	2	1	2	40	1	6666.67	0
399	0	72	5184	1	0.833333	833.333	1	1.2	1	2	2	2	35	1	3000	0		psmatch2 y age age2 edu rate land insur area subsidy tech contract organization distance partime, outcome(
400	0	58	3364	2	0.85	857.143	1	3.5	1	2	1	2	40	2	2857.14	0
401	0	52	2704	1	0.92	444.444	1	1.8	1	2	1	2	35	2	3333.33	0
402	0	53	2809	3	0.25	1500	1	2	1	2	2	2	40	1	1333.33	0
403	0	64	4096	1	0.5	1500	1	2	2	2	1	2	35	1	3000	0
1	1	36	1296	3	0	2758.62	1	130.5	1	1	1	2	31.7	2	80000	10
2	1	43	1849	5	0.1	713.719	1	126.1	1	1	1	1	31.7	2	25000	10
3	1	54	2916	2	0.5	298.018	1	67.11	1	1	1	1	31.7	3	66666.7	10
4	1	44	1936	3	0.054	2188.1	1	156.3	1	1	1	2	31.7	3	54285.7	10
5	1	54	2916	3	0.2	922.367	1	260.2	1	1	1	2	31.7	3	100000	12
6	1	40	1600	2	0	666.445	1	300.1	1	1	1	1	31.7	3	50000	5
7	1	44	1936	2	0	456.77	1	1226	1	1	1	1	31.7	2	400000	5
8	1	65	4225	2	0	1538.46	1	130	1	1	1	2	31.7	3	50000	5
9	1	53	2809	3	0	943.396	1	530	1	1	1	2	31.7	3	50000	30
10	1	40	1600	2	0	142.816	1	700.2	1	1	1	2	31.7	3	33333.3	5
11	1	46	2116	2	0	499.287	1	420.6	1	1	1	2	31.7	3	75000	10
12	1	47	2209	2	0.35	339.192	1	324.3	1	1	1	1	31.7	3	50000	10
13	1	52	2704	3	0.3	580.913	1	120.5	1	1	1	1	31.7	3	33333.3	10
14	1	35	1225	2	0.2	99.9001	1	300.3	1	1	1	1	31.7	3	75000	10
15	1	46	2116	2	0.4	495.05	1	60.6	1	1	1	1	31.7	3	10000	10
16	1	49	2401	2	0	187.032	1	320.8	1	1	1	1	31.7	3	50000	10
17	1	45	2025	2	0	195.714	1	102.19	1	1	1	2	31.7	3	5000	10
18	1	27	729	3	0	1102.35	1	200.3	1	1	1	1	31.7	3	60000	10
19	1	46	2116	1	0.4	239.203	1	150.5	1	1	1	1	31.7	3	15000	1
20	1	40	1600	2	0	16611.3	1	30.1	1	1	1	1	31.7	3	125000	10
21	1	51	2601	3	0	349.354	1	200.37	1	1	1	2	31.7	3	20000	10
22	1	43	1849	2	0	350	1	200	1	1	1	1	31.7	2	25000	10
23	1	45	2025	2	0.1	666.667	1	120	1	1	1	2	31.7	3	25000	15
24	1	45	2025	3	0	2958.58	1	439.4	1	1	1	1	31.7	2	650000	15
25	1	49	2401	4	0.1	450	1	200	1	1	1	2	31.7	2	20000	15
26	1	45	2025	3	0	466.667	1	150	1	1	1	2	31.7	2	50000	15
27	1	49	2401	2	0	500	1	130	1	1	1	2	31.7	2	75000	15
28	1	55	3025	2	0.7	150	1	200	1	1	1	2	31.7	3	20000	15
29	1	45	2025	3	0	121.212	1	330	1	1	1	1	31.7	3	50000	15
30	1	39	1521	3	0	133.289	1	300.1	1	1	1	2	31.7	3	60000	5
31	1	46	2116	2	0	695.249	1	86.3	1	1	1	1	31.7	3	20000	5
32	1	55	3025	3	0	1000	1	120	1	1	1	2	31.7	3	6250	5
33	1	50	2500	2	0.1	817.513	1	220.18	1	1	1	2	17.6	2	66666.7	5
34	1	40	1600	2	0.1	1234.91	1	364.4	1	1	1	1	17.6	2	100000	5
35	1	45	2025	3	0	2500	1	160	1	1	1	2	17.6	1	100000	5
36	1	42	1764	4	0	267.762	1	560.2	1	1	1	2	17.6	3	125000	10
37	1	55	3025	3	0	266.667	1	1500	1	1	1	1	17.6	2	250000	14
38	1	45	2025	2	0	939.997	1	319.15	1	1	1	2	17.6	1	75000	14
39	1	38	1444	4	0	7.69231	1	1300	1	1	1	1	17.6	2	20000	14
40	1	38	1444	4	0	896.018	1	180.8	1	1	1	2	17.6	1	90000	14
41	1	40	1600	4	0	2523.04	1	323.42	1	1	1	2	17.6	1	283333	10
42	1	44	1936	3	0	999.092	1	660.6	1	1	1	1	17.6	2	125000	10
43	1	47	2209	4	0	968.31	1	340.8	1	1	1	1	17.6	2	100000	10
44	1	45	2025	5	0.2	133.289	1	300.1	1	1	1	1	17.6	3	40000	10
45	1	46	2116	2	0	791.337	1	240.1	1	1	1	2	34.4	2	100000	10
46	1	49	2401	2	0.3	418.478	1	430.13	1	1	1	2	34.4	3	150000	10
47	1	54	2916	2	0	592.223	1	200.6	1	1	1	2	34.4	2	60000	5
48	1	48	2304	2	0	1000	1	50	1	1	1	2	34.4	1	25000	10
49	1	50	2500	2	0.2	992.556	1	80.6	1	1	1	2	34.4	2	50000	3
50	1	44	1936	2	0	1000	1	75	1	1	1	2	34.4	2	33333.3	3
51	1	47	2209	2	0.5	495.05	1	60.6	1	1	1	2	34.4	2	12000	3
52	1	55	3025	2	0.3	673.32	1	83.17	1	1	1	2	34.4	2	13333.3	3
53	1	46	2116	2	0	294.52	1	190.14	1	1	1	2	34.4	2	26666.7	3
54	1	48	2304	2	0	381.426	1	120.6	1	1	1	2	34.4	2	25000	5
55	1	49	2401	2	0	149.068	1	80.5	1	1	1	2	34.4	2	75000	3
56	1	49	2401	3	0	691.776	1	260.2	1	1	1	1	34.4	2	100000	3
57	1	49	2401	3	0.2	564.175	1	70.9	1	1	1	2	34.4	2	10000	3
58	1	49	2401	3	0	544.959	1	73.4	1	1	1	2	34.4	2	100000	10
59	1	56	3136	3	0	524.384	1	190.7	1	1	1	2	34.4	2	25000	10
60	1	45	2025	2	0	630.12	1	158.7	1	1	1	2	34.4	1	25000	10
61	1	65	4225	1	0	1066.67	1	75	1	1	1	2	34.4	1	13333.3	10
62	1	40	1600	3	0	750	1	240	1	1	1	1	31.6	1	75000	10
63	1	45	2025	2	0.1	702.576	1	85.4	1	1	1	2	31.6	2	100000	10
64	1	56	3136	2	0.2	435.967	1	110.1	1	1	1	2	31.6	2	15000	15
65	1	47	2209	3	0.05	2807.88	1	20.3	1	1	1	2	31.6	1	12000	15
66	1	50	2500	3	0.2	2179.84	1	110.1	1	1	1	1	31.6	2	75000	15
67	1	52	2704	2	0	985.222	1	20.3	1	1	1	2	31.6	2	60000	15
68	1	52	2704	3	0	1989.39	1	150.8	1	1	1	2	31.6	1	100000	6
69	1	39	1521	4	0.2	800	1	100	1	1	1	2	31.6	2	20000	10
70	1	47	2209	3	0.1	308.88	1	181.3	1	1	1	2	31.6	2	17500	10
71	1	42	1764	3	0	666.445	1	600.2	1	1	1	2	31.6	2	100000	10
72	1	39	1521	3	0.7	40.4762	1	126	1	1	1	2	31.6	3	4250	10
73	1	40	1600	3	0	441.91	1	150.8	1	1	1	2	31.6	1	17000	10
74	1	48	2304	3	0	400	1	100	1	1	1	2	31.6	1	20000	10
75	1	42	1764	3	0.6	400	1	100	1	1	1	2	29.5	2	20000	10
76	1	49	2401	2	0.2	1975.31	1	81	1	1	1	2	29.5	2	50000	10
77	1	50	2500	3	0.2	316.832	1	50.5	1	1	1	2	29.5	2	10000	10
78	1	45	2025	2	0	450	1	50	1	1	1	2	29.5	3	37500	10
79	1	45	2025	2	0	1980.2	1	101	1	1	1	1	29.5	1	25000	10
80	1	45	2025	2	0	2659.57	1	75.2	1	1	1	1	29.5	2	100000	10
81	1	51	2601	4	0	199.8	1	500.5	1	1	1	1	43.1	2	100000	10
82	1	39	1521	3	0	2258.06	1	93	1	1	1	2	43.1	3	140000	10
83	1	38	1444	2	0.79	399.6	1	100.1	1	1	1	2	43.1	3	5000	10
84	1	51	2601	3	0	1266.29	1	53.7	1	1	1	1	43.1	1	34000	5
85	1	45	2025	2	0.7	390.879	1	30.7	1	1	1	2	43.1	3	20000	5
86	1	43	1849	2	0.79	130.293	1	30.7	1	1	1	2	43.1	3	6666.67	5
87	1	39	1521	2	0	500	1	60	1	1	1	2	25.2	1	15000	5
88	1	31	961	5	0	768.049	1	260.4	1	1	1	2	25.2	2	20000	5
89	1	54	2916	2	0	314.961	1	127	1	1	1	2	25.2	2	16666.7	1
90	1	46	2116	2	0	318.182	1	110	1	1	1	2	25.2	2	10000	5
91	1	43	1849	2	0	332.834	1	120.18	1	1	1	2	25.2	2	7500	5
92	1	51	2601	3	0.85	222.124	1	270.12	1	1	1	2	25.2	3	15000	10
93	1	50	2500	1	0	998.585	1	120.17	1	1	1	2	22	3	133333	5
94	1	50	2500	2	0.2	498.753	1	80.2	1	1	1	2	22	2	250000	5
95	1	52	2704	2	0	224.159	1	356.89	1	1	1	2	22	2	150000	5
96	1	49	2401	2	0	249.82	1	320.23	1	1	1	2	22	2	33333.3	5
97	1	52	2704	3	0.9	19.2061	1	156.2	1	1	1	2	22	3	3333.33	5
98	1	38	1444	2	0.3	654.545	1	110	1	1	1	1	22	2	17142.9	5
99	1	42	1764	2	0.35	919.893	1	52.18	1	1	1	2	22	2	16000	5
100	1	34	1156	4	0.1	266.312	1	300.4	1	1	1	2	22	2	25000	10
101	1	48	2304	2	0	159.947	1	600.2	1	1	1	1	22	2	30000	10
102	1	48	2304	3	0.2	466.667	1	150	1	1	1	2	22	2	25000	5
103	1	39	1521	3	0	325.377	1	430.27	1	1	1	2	25.2	1	100000	5
104	1	55	3025	3	0	154.426	1	220.17	1	1	1	2	20.2	2	20000	19
105	1	40	1600	2	0.2	245.023	1	65.3	1	1	1	2	20.2	2	4000	19
106	1	38	1444	2	0	666.667	1	150	1	2	1	2	20.2	1	50000	19
107	1	54	2916	3	0.1	317.647	1	85	1	1	1	1	17.6	2	10000	16
108	1	53	2809	3	0.2	466.019	1	103	1	1	1	2	23.5	2	12000	16
109	1	47	2209	2	0.3	695.364	1	151	1	1	1	2	23.5	2	50000	10
110	1	46	2116	2	0.2	694.215	1	121	1	1	1	2	23.5	2	24000	8
111	1	55	3025	2	0.5	1225.49	1	40.8	1	1	1	2	29.4	3	25000	8
112	1	56	3136	2	0.2	595.041	1	121	1	1	1	2	29.4	2	22500	8
113	1	60	3600	2	0.4	240	1	25	1	1	1	2	29.4	2	2500	3
114	1	45	2025	3	0.8	108.696	1	92	1	1	1	2	29.4	3	12500	3
115	1	55	3025	3	0.41	4012	1	25	1	1	1	2	29.4	2	34000	3
116	1	45	2025	4	0.75	38.4615	1	104	1	1	1	1	38	3	4000	3
117	1	52	2704	2	0	114.943	1	87	1	1	1	2	38	2	25000	3
118	1	38	1444	2	0.2	167.442	1	43	1	1	1	2	38	2	1800	3
119	1	58	3364	3	0.8	29.7297	1	74	1	1	1	2	38	3	1833.33	1
120	1	54	2916	3	0.5	400	1	50	1	1	1	2	38	2	13333.3	10
121	1	62	3844	3	0.2	337.349	1	83	1	1	1	2	38	2	11666.7	10
122	1	48	2304	2	0	566.038	1	53	1	1	1	2	38	1	13333.3	10
123	1	46	2116	3	0	781.25	1	64	1	1	1	2	38	1	12500	10
124	1	54	2916	3	0	897.436	1	78	1	1	1	1	6.9	2	8333.33	10
125	1	46	2116	2	0.5	437.5	2	80	1	2	1	2	21.6	3	14000	10
126	1	44	1936	2	0	1000	1	75	1	1	1	2	34.4	2	33333.3	3
127	1	47	2209	2	0.5	495.05	1	60.6	1	1	1	2	34.4	2	12000	3
128	1	55	3025	2	0.3	673.32	1	83.17	1	1	1	2	34.4	2	13333.3	3
129	1	46	2116	2	0	294.52	1	190.14	1	1	1	2	34.4	2	26666.7	3
130	1	48	2304	2	0	381.426	1	120.6	1	1	1	2	34.4	2	25000	5
131	1	49	2401	2	0	149.068	1	80.5	1	1	1	2	34.4	2	75000	3
132	1	49	2401	3	0	691.776	1	260.2	1	1	1	1	34.4	2	100000	3
133	1	49	2401	3	0.2	564.175	1	70.9	1	1	1	2	34.4	2	10000	3
134	1	49	2401	3	0	544.959	1	73.4	1	1	1	2	34.4	2	100000	10
135	1	56	3136	3	0	524.384	1	190.7	1	1	1	2	34.4	2	25000	10
136	1	45	2025	2	0	630.12	1	158.7	1	1	1	2	34.4	1	25000	10
137	1	46	2116	2	0	318.182	1	110	1	1	1	2	25.2	2	10000	5
138	1	43	1849	2	0	332.834	1	120.18	1	1	1	2	25.2	2	7500	5
139	1	51	2601	3	0.85	222.124	1	270.12	1	1	1	2	25.2	3	15000	10
140	1	50	2500	1	0	998.585	1	120.17	1	1	1	2	22	3	133333	5
141	1	50	2500	2	0.2	498.753	1	80.2	1	1	1	2	22	2	250000	5
142	1	52	2704	2	0	224.159	1	356.89	1	1	1	2	22	2	150000	5
143	1	49	2401	2	0	249.82	1	320.23	1	1	1	2	22	2	33333.3	5
144	1	52	2704	3	0.9	19.2061	1	156.2	1	1	1	2	22	3	3333.33	5
145	1	38	1444	2	0.3	654.545	1	110	1	1	1	1	22	2	17142.9	5
146	1	42	1764	2	0.35	919.893	1	52.18	1	1	1	2	22	2	16000	5
147	1	34	1156	4	0.1	266.312	1	300.4	1	1	1	2	22	2	25000	10
148	1	48	2304	2	0	159.947	1	600.2	1	1	1	1	22	2	30000	10
149	1	48	2304	3	0.2	466.667	1	150	1	1	1	2	22	2	25000	5
150	1	39	1521	3	0	325.377	1	430.27	1	1	1	2	25.2	1	100000	5
151	1	55	3025	3	0	154.426	1	220.17	1	1	1	2	20.2	2	20000	19
152	1	40	1600	2	0.2	245.023	1	65.3	1	1	1	2	20.2	2	4000	19
153	1	38	1444	2	0	666.667	1	150	1	2	1	2	20.2	1	50000	19
154	1	54	2916	3	0.1	317.647	1	85	1	1	1	1	17.6	2	10000	16
155	1	53	2809	3	0.2	466.019	1	103	1	1	1	2	23.5	2	12000	16
156	1	47	2209	2	0.3	695.364	1	151	1	1	1	2	23.5	2	50000	10
157	1	46	2116	2	0.2	694.215	1	121	1	1	1	2	23.5	2	24000	8
158	1	55	3025	2	0.5	1225.49	1	40.8	1	1	1	2	29.4	3	25000	8
159	1	56	3136	2	0.2	595.041	1	121	1	1	1	2	29.4	2	22500	8
160	1	60	3600	2	0.4	240	1	25	1	1	1	2	29.4	2	2500	3
161	1	45	2025	3	0.8	108.696	1	92	1	1	1	2	29.4	3	12500	3
162	1	55	3025	3	0.41	4012	1	25	1	1	1	2	29.4	2	34000	3
163	1	45	2025	4	0.75	38.4615	1	104	1	1	1	1	38	3	4000	3
164	1	52	2704	2	0	114.943	1	87	1	1	1	2	38	2	25000	3
165	1	38	1444	2	0.2	167.442	1	43	1	1	1	2	38	2	1800	3
166	1	58	3364	3	0.8	29.7297	1	74	1	1	1	2	38	3	1833.33	1
167	1	54	2916	3	0.5	400	1	50	1	1	1	2	38	2	13333.3	10
